# Supplementary material for: Impact of the grassland ecological compensation policy on pastoral production efficiency—evidence from pastoral China
Source: PLoS One. 2025 Oct 17;20(10):e0330059. doi: 10.1371/journal.pone.0330059 (PMC12533914; doi:10.1371/journal.pone.0330059)
Supplement: S1 File — (XLSX) [file pone.0330059.s001.xlsx]

## Sheet: data
ID	Grassland inputs	Labor inputs	Ranching operating expenses	herd income	year-end livestock stock	Pastoral production efficiency	The total amount of compensation	The age of the head of the household	the years of education of the head of the household	Whether the head of the household has been trained in ranching technology	Tthe size of the household	The proportion of income from ranching	The number of herding machinery	Evaluation of socialized services in animal husbandry	Whether or not they rent into the grassland	Whether the head of the household has animal husbandry insurance	Distance tolivestock exchange	Area dummy variable 1	Area dummy variable 2	scc	mscale	treated
1	333.333	278	11.498	17.05	250	0.284543	2.77	50	16	0	5	0.577966	1	4	1	0	100	1	0	24.46	0	1
2	333.333	280	11.498	11.05	250	0.251202	2.77	48	6	1	5	0.772727	2	4	1	1	64	1	0	24.46	0	1
3	213.333	733	11.7677	14	230	0.121879	1.856	45	5	0	6	0.577177	1	3	1	1	0	1	0	24.46	0	0
4	653.333	960	25.0765	51.42	1471.5	0.969642	5.4292	45	3	1	4	0.904498	8	3	0	1	100	1	0	24.46	1	1
5	266.667	813	9.6469	11.66	230.4	0.131526	2.216	37	5	1	3	0.8403	4	1	1	1	22	1	0	24.46	0	0
6	266.667	220	3.36523	7.2	150	0.27441	2.216	45	6	1	3	0.764656	5	5	1	1	100	1	0	24.46	0	0
7	533.333	466	8.7861	89.4	1100	0.82778	4.432	40	12	0	4	0.892857	10	3	0	1	120	1	0	24.46	1	1
8	800	1286	22.1332	36.7	790	0.935594	6.648	62	9	1	4	0.844299	1	4	0	1	64	1	0	24.46	0	1
9	1000	1308	21.1269	42.42	812	0.944196	8.31	60	9	1	3	0.836192	4	4	1	0	64	1	0	24.46	0	1
10	600	1270	24.5826	32.72	715	0.804332	4.986	67	7	1	2	0.867766	2	3	0	1	50	1	0	24.46	1	1
11	573.333	1285	62.9493	165.75	2000	0.811241	4.7558	51	16	0	5	0.896402	1	4	0	0	100	1	0	24.46	1	1
12	466.667	287.6	20.459	32.8	480	0.439912	3.871	46	8	1	5	0.89444	5	4	1	1	64	1	0	24.46	0	1
13	278.667	360	3.27153	6.1	190	0.218973	2.31154	50	15	1	5	0.725194	3	2	1	0	40	1	0	24.46	0	0
14	257.333	990	17.0167	28.5	740	0.266727	2.55043	60	12	0	3	0.700238	7	5	1	1	5	1	0	24.46	1	1
15	46.6667	1390	43.9664	78	1125	0.512201	0.3871	53	12	1	2	0.995062	3	4	0	0	64	1	0	24.46	0	0
16	233.333	687	52.9648	49.8	750	0.274588	1.9355	50	12	1	2	0.962589	4	4	1	1	22	1	0	24.46	1	0
17	266.667	181	14.4366	27.1	600	0.81796	2.22	50	16	0	4	0.858682	6	3	1	0	30	1	0	24.46	1	0
18	22.2	400	20.7103	23.55	498	0.530502	0.184482	49	9	0	3	0.992227	3	2	0	1	0	1	0	24.46	0	0
19	265.333	630	21.5863	92.75	1200	0.695194	2.20094	54	16	1	4	0.931684	4	4	1	1	80	1	0	24.46	0	0
20	156.067	240	46.5965	35	350	0.322848	1.29691	60	5	1	3	0.75599	2	3	1	1	64	1	0	24.46	0	0
21	140	412	6.6948	21.45	530	0.48404	1.1634	61	8	1	3	0.837452	6	2	1	0	64	1	0	24.46	0	0
22	51.6	341	1.81996	3.125	55	0.153366	0.428022	50	9	1	3	0.879533	2	1	1	0	64	1	0	24.46	0	0
23	65.0667	270	3.63165	4.5	150	0.239259	0.708258	41	9	0	4	0.266773	10	1	1	0	8	1	0	24.46	1	0
24	72.9333	730	10.8384	10.5	435	0.307372	0.773512	41	6	0	2	0.869672	3	1	1	0	210	1	0	24.46	0	0
25	16	100	7.42392	5.6	230	0.677147	0.13272	45	9	1	4	0.928271	3	1	1	0	64	1	0	24.46	0	0
26	72.7333	650	5.39715	3	350	0.381378	0.771853	46	6	1	3	0.418886	4	1	1	1	64	1	0	24.46	0	0
27	89.9333	127	2.3191	5	110	0.327308	0.914527	62	12	0	1	0.577066	2	2	1	1	60	1	0	24.46	1	0
28	32.6	100	0.93302	1.2	25	0.135789	0.270417	62	9	1	1	0.440688	3	1	1	0	64	1	0	24.46	0	0
29	13.8	150	0.992832	1.8	40	0.224958	0.0996912	41	9	0	1	0.720089	3	3	1	0	150	1	0	24.46	1	0
30	43.3333	449	12.2171	16.115	300	0.299322	0.35945	51	5	1	3	0.978181	4	2	0	1	60	1	0	24.46	0	0
31	46.6667	420	10.9047	24	400	0.425382	0.69755	72	5	1	6	0.930321	1	2	1	1	120	1	0	24.46	0	0
32	30	260	2.46604	1.6	80	0.200539	0.24885	47	9	1	3	0.189375	2	3	0	1	64	1	0	24.46	1	0
33	53.3333	230	8.26416	14	200	0.278491	0.8859	50	12	1	3	0.921908	2	3	1	1	17	1	0	24.46	0	0
34	38	450	3.11365	2.9909	105	0.195033	0.31521	41	12	0	3	0.482706	4	3	1	1	80	1	0	24.46	1	0
35	123.4	1199	30.1577	39.255	595	0.235453	1.0236	67	15	0	3	0.848232	4	4	0	1	80	1	0	24.46	0	0
36	533.333	993	17.5075	32.56	800	0.303994	4.424	43	13	0	6	0.757491	5	3	1	1	10	1	0	24.46	1	1
37	13.3333	48	0.778938	1.3	40	0.303815	0.12	69	12	1	3	0.783133	4	4	1	1	22	1	0	24.46	1	0
38	13.3333	25	7.05903	13.5	85	0.69182	0.12	44	9	1	3	0.991189	3	3	1	1	20	1	0	24.46	0	0
39	20	228	3.66469	7.1	200	0.439074	0.18	47	9	1	1	0.975275	3	3	1	0	30	1	0	24.46	0	0
40	13.3333	194	2.25254	7.835	102	0.350705	0.12	58	9	1	3	0.956071	2	4	1	0	82.8	1	0	24.46	0	0
41	133.333	270	12.6239	41.5	900	0.901498	1.16	69	12	0	5	0.868928	5	5	0	1	14	1	0	24.46	0	0
42	311.467	1040	22.3425	43.24	650	0.224584	2.70976	52	9	1	3	0.941028	3	4	1	0	150	1	0	24.46	0	1
43	466.667	1362	14.9552	44.1	945	0.329314	3.85	55	12	1	5	0.906475	1	4	1	0	17	1	0	24.46	1	1
44	525.933	2305	58.3244	207.665	2603	0.468008	4.3784	45	9	1	5	0.913683	1	3	1	1	120	1	0	24.46	0	1
45	420	442	37.1849	26.6	618	0.336312	3.4965	49	9	1	4	0.883824	1	4	1	0	30	1	0	24.46	0	1
46	207.933	1010	44.1233	34.9075	711.4	0.216451	1.71982	55	9	0	5	0.922812	2	3	1	0	21	1	0	24.46	0	0
47	266.667	1784	121.091	198.375	4330	0.750069	2.2	54	9	0	6	0.98667	16	5	0	1	50	1	0	24.46	0	0
48	46.6667	400	3.57942	17.25	312	0.508874	0.3078	50	6	1	4	0.868152	9	3	1	1	30	1	0	20.46	0	0
49	53.3333	250	3.95469	7.9	200	0.320482	0.3403	57	6	1	5	0.380681	6	3	1	1	20	1	0	20.46	0	0
50	446.667	610	168.351	86.79	1195.8	0.452015	2.1775	53	8	1	4	0.970615	5	4	1	1	20	1	0	20.46	1	0
51	155.867	240	1.56888	10.5	450	0.747658	0.822976	52	6	0	3	0.800123	8	4	1	1	120	1	0	20.46	0	0
52	23.3333	260	11.5514	9	285	0.446227	0.1232	48	8	1	3	0.965334	8	3	1	0	10	1	0	20.46	0	0
53	6.66667	54	4.03812	10.4	150	0.833208	0.0352	35	6	1	4	0.974221	8	3	1	1	120	1	0	20.46	0	0
54	6	30	2.11208	7.8	100	0.790493	0.03168	47	9	1	3	0.966342	3	3	1	1	10	1	0	20.46	0	0
55	5.33333	30	1.84906	3.1	75	0.742404	0.02816	43	9	1	3	0.856789	3	3	1	0	8	1	0	20.46	0	0
56	100	705	8.24795	13.35	300	0.229749	0.9209	51	6	1	3	0.903804	1	3	1	1	270	1	0	20.46	0	0
57	10	230	3.62587	9.945	315	0.767401	0.0528	59	2	1	6	0.92273	2	3	1	1	14	1	0	20.46	0	0
58	2	100	1.08951	0.52	20	0.145384	0.01056	45	5	1	4	0.980097	1	1	1	1	64	1	0	20.46	0	0
59	66.6667	125	12.2871	19.5	410	0.771768	0.352	48	6	1	3	0.982269	6	3	1	1	80	1	0	20.46	0	0
60	66.6667	125	6.0742	7.2	200	0.39139	0.352	56	4	1	4	0.95339	8	3	1	0	8	1	0	20.46	0	0
61	53.3333	245	5.17983	12.47	265	0.364177	0.2816	50	9	1	3	0.977916	8	4	1	1	150	1	0	20.46	0	0
62	206.667	570	45.1339	106.8	800	0.587325	1.0912	56	8	0	6	0.987141	5	3	1	1	64	1	0	20.46	0	0
63	107.36	320	14.7263	15.5	310	0.269601	0.566861	54	7	1	5	0.922242	1	1	1	1	80	1	0	20.46	0	0
64	33.3333	285	4.73373	6.9	173	0.279513	0.176	43	6	1	5	0.913182	10	3	1	1	40	1	0	20.46	0	0
65	60	150	7.05243	7.95	175	0.312461	0.3168	51	11	1	3	0.961678	3	5	1	0	35	1	0	20.46	0	0
66	296	660	13.0829	32.34	840	0.451819	1.56288	36	12	0	4	0.936228	4	3	1	0	20	1	0	20.46	0	0
67	40	910	20.9393	13.95	299	0.178517	0.2112	56	6	1	5	0.979896	2	2	1	1	65	1	0	20.46	0	0
68	11.1333	210	5.25738	9.66	180	0.457562	0.058784	34	6	1	4	0.993952	7	3	1	1	30	1	0	20.46	0	0
69	40	84	21.4239	11.43	280	0.75927	0.37416	47	9	1	4	0.636267	1	4	0	1	30	1	0	20.46	0	0
70	60	118	7.43534	24.8	385	0.863869	0.56124	51	6	1	4	0.929492	13	4	1	0	55	1	0	20.46	0	0
71	40	482	2.89449	9.62	176	0.330306	0.37416	43	12	0	3	0.654415	5	3	1	0	80	1	0	20.46	0	0
72	53.3333	206	15.2762	11.05	322.7	0.383949	0.5664	46	6	1	2	0.943122	11	4	1	1	64	1	0	20.46	0	0
73	24	40	2.32412	3.6	91	0.549455	0.256176	54	5	1	3	0.92995	3	2	1	1	64	1	0	20.46	0	0
74	26.6667	198	20.1236	25.8	619	0.853218	0.28464	44	9	1	4	0.858564	2	3	0	0	100	1	0	20.46	0	0
75	33.3333	394	11.5845	21.2	132	0.343725	0.22	34	6	0	4	0.790366	7	3	0	1	150	1	0	20.46	0	0
76	133.333	60	8.83065	7.1	150	0.546991	0.9	46	9	1	6	0.317958	3	1	1	0	4	1	0	20.46	1	0
77	20	48	1.51894	1.48	40	0.234251	0.186	36	11	1	5	0.653133	2	3	1	1	45	1	0	20.46	1	0
78	40	48	11.0279	17.4	150	0.673408	0.264	67	14	0	4	0.842044	5	5	1	1	44	1	0	20.46	0	0
79	13.3333	66	1.22417	9.975	160	0.80358	0.088	53	5	1	4	0.577825	5	3	1	1	200	1	0	20.46	0	0
80	140	456	22.4027	36.65	655	0.402276	0.93156	55	12	1	4	0.975212	4	3	1	1	10	1	0	20.46	0	0
81	66.6667	170	8.42049	14.2	276	0.443848	0.4436	51	5	1	5	0.915208	1	4	1	1	36	1	0	20.46	0	0
82	120	704	21.0571	29.215	350	0.217615	1.81708	47	6	1	5	0.928283	1	3	1	0	150	1	0	20.46	0	0
83	4.66667	250	5.57602	6.505	90	0.271088	0.049812	63	5	1	4	0.992401	11	3	1	0	10	1	0	20.46	0	0
84	26.6667	230	4.64506	4.38	200	0.384571	0.17744	43	6	1	4	0.961066	3	3	1	1	64	1	0	20.46	0	0
85	120	230	4.94506	7.8	200	0.299265	0.79848	38	6	0	5	0.882505	2	3	0	0	65	1	0	20.46	1	0
86	33.3333	166	14.9285	16.01	300	0.470912	0.2593	52	6	1	3	0.984062	3	1	1	0	64	1	0	20.46	0	0
87	40	216	17.4217	22.72	630	0.786993	0.31116	46	4	0	4	0.977997	4	2	0	0	150	1	0	20.46	0	0
88	46.6667	185	4.88324	8.6	172	0.294526	0.49812	55	3	1	3	0.934974	2	4	1	0	45	1	0	20.46	0	0
89	46.6667	60	5.35678	11.4	180	0.769996	0.434	51	12	1	5	0.956376	3	4	1	0	100	1	0	20.46	0	0
90	20	140	10.7872	11	100	0.300049	0.12225	47	3	1	3	0.673927	2	3	0	0	20	1	0	25.76	0	0
91	46.6667	320	1.47422	3.49	100	0.288889	0.2275	46	8	1	3	0.177	8	1	1	0	64	1	0	25.76	1	0
92	28.4	270	4.15028	5.43	234	0.431697	0.255325	40	3	1	4	0.131365	5	3	0	0	64	1	0	25.76	0	0
93	40	231	7.15488	1.506	363	0.552768	0.2445	53	12	0	5	0.109523	0	4	1	0	64	1	0	25.76	0	0
94	13.3333	1010	27.8212	20.54	470	0.273191	0.08	49	5	0	5	0.497789	1	4	0	1	64	1	0	25.76	0	0
95	13.3333	180	1.76211	3	50	0.183386	0.065	41	9	1	3	0.758534	6	4	1	0	69	1	0	25.76	0	0
96	33.3333	958	22.489	31.622	411.9	0.297364	0.1625	46	10	1	5	0.543105	3	3	1	0	64	1	0	25.76	0	0
97	4.66667	135	2.35679	3.866	130	0.533327	0.028525	55	8	1	4	0.124451	3	4	1	0	5	1	0	25.76	0	0
98	13.3333	500	4.73852	2.33	60	0.0951914	0.0815	43	5	1	3	0.125987	1	1	1	0	80	1	0	25.76	0	0
99	40	46	8.30555	4.4	70	0.350722	0.15	48	15	1	5	0.398912	4	3	1	1	30	1	0	30.16	1	0
100	20	170	5.85451	16.25	370	0.877283	0.075	41	12	1	7	0.776954	4	3	1	0	82.8	1	0	30.16	0	0
101	20	80	2.64514	3.4	70	0.261173	0.075	54	5	1	4	0.673935	3	3	1	0	200	1	0	30.16	0	0
102	33.3333	228	2.87469	8.4	200	0.44962	0.125	46	9	0	3	0.143381	0	3	1	0	50	1	0	30.16	0	0
103	60	366	6.11351	7	320	0.365224	0.225	57	12	1	3	0.912052	8	4	1	0	64	1	0	30.16	0	0
104	46.6667	103	3.17261	3.6	90	0.254356	0.175	57	11	1	5	0.164121	4	4	1	1	51	1	0	30.16	1	0
105	40	218	13.8199	16.5	380	0.504134	0.15	49	5	1	5	0.679516	12	3	1	0	64	1	0	30.16	0	0
106	6.66667	126	2.87324	2.55	85	0.344968	0.025	44	6	0	3	0.0432387	5	4	1	0	20	1	0	30.16	0	0
107	66.6667	396	14.142	31	810	0.72264	0.25	50	8	1	4	0.850014	9	4	0	1	64	1	0	30.16	0	0
108	72	96	11.0384	10.75	230	0.548217	0.27	45	5	0	4	0.691763	3	1	1	1	64	1	0	30.16	0	0
109	33.3333	292	31.5491	22	860	0.844994	0.125	41	7	1	5	0.835708	8	5	1	0	64	1	0	30.16	0	0
110	30.6667	156	3.28708	11.32	280	0.644766	0.115	35	11	0	3	0.776672	2	1	1	0	25	1	0	30.16	0	0
111	49.3333	154	4.31597	14.65	225	0.502528	0.185	56	15	1	5	0.585298	1	5	1	0	64	1	0	30.16	0	0
112	30.6667	156	3.48708	12.92	280	0.637192	0.115	44	11	0	3	0.803433	1	1	1	1	64	1	0	30.16	0	0
113	33.3333	148	11.4579	11.919	240	0.411669	0.1125	51	9	1	2	0.900805	4	2	1	1	20	1	0	30.16	0	0
114	66.6667	204	12.3042	6.76	627	0.678081	0.71625	51	10	1	6	0.882939	0	4	0	1	64	1	0	20.46	0	0
115	26.6667	380	9.58832	9.35	410	0.520966	0.133	50	5	1	4	0.698648	2	3	1	1	100	1	0	20.46	0	0
116	153.333	300	6.86943	9.07	200	0.224409	0.76475	44	9	1	2	0.92224	7	3	1	0	82.8	1	0	20.46	0	0
117	93.3333	170	15.6126	14.74	298	0.422765	0.4655	57	7	1	4	0.969386	4	3	0	1	200	1	0	20.46	0	0
118	86.6667	218	4.65225	10.85	179	0.290221	0.845	52	8	1	2	0.927747	6	3	0	0	64	1	0	20.46	1	0
119	66.6667	300	4.16497	16.1	350	0.51447	0.65	45	9	1	3	0.961194	0	4	1	0	80	1	0	20.46	0	0
120	73.3333	550	7.61612	17.68	190	0.223987	0.715	55	6	0	3	0.961131	2	3	1	1	30	1	0	20.46	0	0
121	86.6667	185	8.25043	13.75	390	0.524462	0.95225	49	9	1	4	0.935231	2	3	1	1	64	1	0	20.46	0	0
122	286.667	820	22.2779	69.7	1660	0.611476	2.795	45	9	1	4	0.961446	2	2	1	1	20	1	0	20.46	0	1
123	110	400	37.092	27.557	536.5	0.326588	1.16625	49	9	1	2	0.952236	5	2	1	1	64	1	0	20.46	0	0
124	100	74	0.599151	1.38	32	0.207956	0.72375	51	6	1	3	0.193176	5	3	1	0	200	0	0	26.6	0	0
125	366.667	610	55.6449	41.2502	930	0.360015	2.26875	59	5	0	4	0.947868	13	4	0	1	64	0	0	26.6	0	0
126	70	416	5.82284	13.6	330.6	0.368292	0.42075	71	15	1	4	0.969991	3	3	1	0	10	0	0	26.6	0	0
127	153.333	488	22.4034	43.97	738	0.44566	1.076	55	6	1	3	0.953258	0	3	1	0	150	0	0	26.6	0	0
128	400	290	18.6335	14.09	327	0.28101	2.41875	65	9	1	3	0.85297	7	3	1	1	64	0	0	26.6	0	1
129	100	160	2.01283	9	260	0.664985	0.61875	63	14	1	3	0.862999	4	5	1	1	2	0	0	26.6	0	0
130	126.667	460	8.9635	28.9	472.5	0.355023	0.78375	59	8	0	3	0.973597	2	5	1	1	221	0	0	26.6	0	0
131	233.333	790	28.5026	57.43	1132	0.433403	1.3875	51	9	1	4	0.97641	2	3	1	0	50	0	0	26.6	0	0
132	340	320	22.5037	32.42	590	0.476423	2.10375	47	12	0	4	0.939064	6	4	1	0	50	0	0	26.6	1	0
133	300	450	18.3316	33.725	663	0.43258	1.85625	49	9	1	2	0.944645	1	3	0	1	40	0	0	26.6	0	0
134	333.333	790	38.7172	140.94	2320	0.851793	2.0625	53	9	0	3	0.936463	1	5	0	1	20	0	0	26.6	0	0
135	81	643	13.2845	48.78	1280	0.872084	0.501188	63	7	1	3	0.986228	3	3	0	1	120	0	0	26.6	0	0
136	1320	527	11.9477	37.492	868	0.960678	8.1675	74	10	0	9	0.820582	0	5	1	1	64	0	0	26.6	1	1
137	133.333	190	12.0387	7.02	105	0.148203	0.825	52	11	1	4	0.4666	1	4	1	1	96	0	0	26.6	0	0
138	26.6667	180	156.684	16.2	215	0.33565	0.165	67	11	1	3	0.612129	3	5	0	1	50	0	0	26.6	0	0
139	26.6667	40	1.98302	3.1	25	0.302195	0.165	45	11	1	3	0.296226	5	4	1	0	200	0	0	26.6	0	0
140	100	280	3.44634	4.48	150	0.227186	0.61875	37	9	1	3	0.878647	2	5	1	0	170	0	0	29.68	1	0
141	546.667	280	35.5246	34	700	0.57447	3.3825	61	8	1	6	0.906606	3	3	1	0	2	0	0	29.68	1	1
142	607.6	496	20.2814	27.95	712	0.386855	3.75953	65	3	1	4	0.881439	1	4	1	1	64	0	0	29.68	1	1
143	194.667	186	8.5873	10.005	248	0.350688	1.2045	50	5	1	2	0.892547	1	3	1	1	100	0	0	29.68	1	0
144	386.667	274	7.51094	15.38	360	0.398974	2.3925	21	1	1	5	0.859578	3	3	1	1	20	0	0	29.68	1	1
145	213.333	246	8.43157	17.28	318	0.404118	1.32	52	0	1	3	0.881633	8	4	1	0	5	0	0	29.68	1	0
146	328	132	6.66991	11.19	267	0.524742	2.0295	46	5	1	4	0.846477	5	3	1	1	50	0	0	29.68	1	0
147	133.333	100	12.7602	12.2	274	0.611618	0.825	70	5	1	4	0.92811	10	4	1	1	65	0	0	29.68	0	0
148	303.333	300	7.18921	43	655	0.753692	2.03775	52	9	0	4	0.954755	4	5	0	1	44	0	0	29.68	0	0
149	400	976	37.1093	42.97	1161	0.318658	2.475	47	9	0	4	0.943048	3	3	1	1	0.3	0	0	29.68	0	1
150	233.333	360	3.86017	25	425	0.577532	1.63875	46	8	0	4	0.938482	2	5	1	0	30	0	0	29.68	0	0
151	333.333	420	6.16895	44.61	690	0.673794	2.20875	50	6	1	3	0.952823	4	5	0	1	4	0	0	29.68	0	0
152	1153.33	940	393.374	97.3	1500	0.958963	7.13625	44	9	1	3	0.894168	5	3	1	0	64	0	0	29.68	1	1
153	333.333	360	9.8584	23.25	400	0.367249	2.30625	34	12	1	4	0.909758	2	5	0	0	64	0	0	29.68	1	0
154	466.667	400	8.03985	24	505	0.461243	3.13125	46	12	0	4	0.884589	6	5	0	0	50	0	0	29.68	1	1
155	666.667	660	20.8256	25.24	620	0.268814	4.125	43	11	1	3	0.56611	2	4	0	1	17	0	0	29.68	0	1
156	533.333	390	9.41267	25.49	300	0.28681	3.3	45	11	1	3	0.615106	2	5	1	1	100	0	0	29.68	0	1
157	666.667	540	17.3726	30	600	0.342141	4.125	54	11	1	3	0.862689	5	5	1	1	10	0	0	29.68	0	1
158	200	550	29.0391	22.345	836	0.331345	1.2375	47	6	1	4	0.947525	2	4	1	1	64	0	0	45.84	0	0
159	200	800	8.88142	22	700	0.433442	1.2375	53	12	1	5	0.783546	5	2	1	1	64	0	0	45.84	0	0
160	213.333	404	3.96787	35	500	0.698383	1.32	55	12	1	4	0.807941	5	5	1	1	120	0	0	45.84	0	0
161	420	270	9.04677	17.6	300	0.357633	2.59875	63	5	1	3	0.869619	1	4	1	1	22	0	0	45.84	0	1
162	602.067	570	27.6856	38.7	700	0.352396	3.72529	40	9	1	3	0.912192	1	4	0	1	80	0	0	45.84	1	1
163	933.333	1200	58.9492	49.9	1100	0.944725	5.775	48	10	1	3	0.896273	5	4	1	1	50	0	0	45.84	1	1
164	212.533	460	23.955	64.962	650	0.546126	1.31505	49	9	1	3	0.898792	1	4	0	1	120	0	0	45.84	0	0
165	666.667	660	26.4853	66.72	700	0.419913	4.125	49	5	1	4	0.941243	5	4	0	1	170	0	0	45.84	1	1
166	653.333	731	6.49077	60.4	1100	0.780833	4.0425	53	6	1	3	0.760298	2	4	1	1	64	0	0	45.84	1	1
167	766.667	1077	31.5114	58.5	1450	0.388708	4.74375	53	6	1	4	0.852226	1	4	1	1	90	0	0	45.84	0	1
168	296.667	742	7.62562	27.6	326	0.301265	1.83563	47	1	1	4	0.899737	2	1	1	1	17	0	0	45.84	1	0
169	200	437	8.17208	24.13	458	0.389234	1.2375	58	6	1	4	0.917229	6	4	1	0	30	0	0	45.84	0	0
170	173.333	192	2.69805	5.03	194.7	0.395889	1.0725	46	8	1	2	0.577995	2	4	1	1	100	0	0	45.84	1	0
171	100	70	18.4459	6.8	197	0.610001	0.61875	34	4	0	3	0.916596	5	4	0	1	64	0	0	45.84	0	0
172	200	182	12.0125	25.75	600	0.817479	1.2375	54	9	1	3	0.954145	3	4	1	0	35	0	0	45.84	1	0
173	133.333	170	10.5996	26.7	560	0.832408	0.825	66	10	1	4	0.970027	1	3	0	0	64	0	0	45.84	0	0
174	186.667	144	8.55738	18.75	475	0.809125	1.155	29	10	1	4	0.941974	9	3	0	1	64	0	0	45.84	1	0
175	653.333	228	16.3406	28.5	750	0.788841	4.0425	35	6	1	3	0.875778	2	3	1	0	170	0	0	45.84	1	1
176	100	90	11.6262	17.5	300	0.790078	0.61875	47	9	1	2	0.96585	9	3	1	0	100	0	0	45.84	0	0
177	240	152	23.7948	27.35	500	0.728587	1.485	43	6	1	4	0.9485	1	3	0	0	64	0	0	45.84	0	0
178	400	117	4.53043	9.8525	143	0.394663	2.475	46	5	0	4	0.776552	0	3	1	1	10	0	0	45.84	0	1
179	266.667	136	14.5944	22.1	450	0.793014	1.65	50	5	1	3	0.930526	5	4	1	1	20	0	0	45.84	1	0
180	913.333	720	24.6853	55.4	600	0.926556	5.65125	40	14	1	1	0.84514	4	4	1	1	80	0	0	45.84	0	1
181	120	76	10.2402	13.5	250	0.761208	0.7425	42	6	1	3	0.852246	2	3	1	0	2	0	0	45.84	0	0
182	145.6	80	2.82496	3.725	70	0.271092	0.9009	45	3	1	2	0.566462	0	1	1	0	60	0	0	45.84	0	0
183	186.667	114	3.27422	4.53	100	0.264029	1.155	49	6	1	2	0.176025	4	1	1	1	10	0	0	45.84	0	0
184	66.6667	182	7.54709	10.4	745	0.817973	0.4125	45	6	1	3	0.905726	3	5	0	0	10	0	0	45.84	0	0
185	20	160	16.653	14.95	250	0.456497	0.12375	50	8	1	3	0.987858	3	1	0	0	120	0	0	45.84	0	0
186	173.333	133	4.34809	4.925	102	0.232745	1.0725	54	5	1	3	0.821175	2	3	1	1	50	0	0	45.84	0	0
187	333.333	208	7.68759	11.5	170	0.266005	2.0625	48	6	1	4	0.84172	2	4	1	0	64	0	0	45.84	0	0
188	333.333	134	6.02833	17.15	247	0.571303	2.0625	38	6	1	3	0.892648	2	4	1	0	44	0	0	45.84	1	0
189	400	590	8.37013	31.2	773	0.531879	2.475	45	15	1	3	0.926503	4	1	0	0	20	0	0	45.84	0	1
190	266.667	90	4.38555	6.6	180	0.50103	1.65	51	11	0	4	0.8	4	4	1	1	80	0	0	45.84	1	0
191	437.4	50	2.10296	2.04	42	0.24313	2.04046	49	6	1	2	0.218508	2	5	1	1	80	0	0	45.84	0	0
192	490	320	67.056	67.1	750	0.512243	3.5925	56	12	1	4	0.949181	2	3	0	1	64	0	0	45.84	1	1
193	100	238	2.62769	7.1	200	0.36628	1.35	48	16	1	4	0.840237	2	3	1	1	80	0	0	45.84	0	0
194	400	700	17.5077	39.9	596	0.303203	2.475	51	8	1	3	0.941593	3	3	0	1	30	0	0	45.84	1	1
195	26.6667	320	4.30084	10.46	290	0.515723	0.165	50	6	1	6	0.546357	0	4	1	0	45	0	0	45.84	0	0
196	4.66667	145	2.73704	7.05	120	0.550131	0.028875	54	15	1	6	0.391691	3	1	1	1	45	0	0	45.84	0	0
197	3.33333	50	0.84789	2.42	45	0.512341	0.0205	50	10	1	5	0.233579	3	3	1	0	10	0	0	45.84	0	0
198	3.33333	280	33.3506	38.3	577	0.165885	0.0205	45	6	1	4	0.702256	2	4	1	0	21	0	0	45.84	0	0
199	6.66667	50	1.46789	0.3	45	0.358984	0.041	54	9	1	3	0.0308293	1	4	1	0	120	0	0	45.84	0	0
200	422.667	760	27.2798	30.1	832	0.294303	1.91785	45	8	1	3	0.940101	3	4	0	1	80	0	0	45.84	0	0
201	73.3333	658	21.0871	38.05	870	0.55212	0.33275	46	10	0	3	0.991331	3	4	0	1	150	0	0	45.84	0	0
202	300	190	6.35366	7.57	232	0.320026	1.85625	61	6	1	3	0.803077	4	3	1	1	35	0	0	45.84	0	0
203	200	192	8.31696	11.362	200	0.312481	1.2375	48	5	0	3	0.901782	6	3	1	1	150	0	0	45.84	1	0
204	312.533	276	12.6593	11.96	315	0.294461	1.9338	50	9	1	4	0.803558	10	5	1	1	64	0	0	45.84	0	0
205	113.333	41	4.02	5.2	120	0.692577	0.70125	49	8	1	2	0.374067	4	1	1	0	10	0	0	45.84	1	0
206	66.6667	652	17.163	35.3	1062	0.723125	0.4125	46	16	1	4	0.988449	4	1	1	1	10	0	0	45.84	0	0
207	500	72	1.60441	2.255	60	0.282608	3.09375	37	9	1	1	0.421594	5	5	1	0	64	0	0	45.84	0	1
208	170	84	3.83401	6.845	160	0.515553	1.05187	52	6	1	2	0.866799	1	1	1	0	150	0	0	45.84	1	0
209	200	940	22.0172	30.85	840	0.301587	1.2375	54	6	1	3	0.853684	3	2	1	0	30	0	0	45.84	0	0
210	200	530	17.9882	22.6	550	0.298765	1.2375	41	6	1	3	0.948086	6	2	1	1	22	0	0	45.84	0	0
211	160	570	34.2587	39.02	663.5	0.294251	0.99	45	8	1	3	0.975256	2	2	1	1	135	0	0	45.84	0	0
212	333.333	150	6.08233	14.375	247	0.50692	2.0625	58	6	1	3	0.874525	1	4	0	0	64	0	0	45.84	0	0
213	466.667	200	7.7287	17.08	376	0.542619	2.8875	46	6	1	3	0.85539	2	4	1	0	64	0	0	45.84	1	1
214	66.6667	390	23.9573	24.26	592	0.458645	0.3	52	8	1	4	0.987785	2	3	1	0	80	0	0	29.68	0	0
215	240	204	12.8706	19.895	420	0.523077	2.07	67	16	0	3	0.778212	2	1	0	1	120	0	0	29.68	1	0
216	133.333	228	4.41469	5.57	200	0.306862	0.825	59	12	1	4	0.870993	6	3	0	1	68	0	0	29.68	1	0
217	200	348	7.65216	12.475	300	0.29569	1.2375	45	12	0	5	0.814268	1	3	1	0	64	0	0	29.68	1	0
218	133.333	340	9.01239	19.25	301	0.310255	0.825	49	12	1	5	0.889762	2	3	1	0	155	0	0	29.68	0	0
219	253.333	180	10.5169	7.785	200	0.271914	1.5675	51	12	1	5	0.771365	7	2	1	0	40	0	0	29.68	0	0
220	106.667	528	26.8433	21.3	415	0.229775	0.48	44	8	1	3	0.977064	2	3	1	0	21	0	0	29.68	0	0
221	120	200	5.16981	0.28	213.5	0.302167	0.9225	52	7	1	5	0.194107	3	3	1	0	35	0	0	29.68	0	0
222	106.667	140	16.9824	3.95	200	0.309021	0.82	50	6	1	5	0.788423	1	3	1	1	25	0	0	29.68	0	0
223	120	220	7.82961	10.25	200	0.279658	0.9225	36	5	0	3	0.917431	3	3	1	1	64	0	0	29.68	1	0
224	66.6667	440	11.4517	14.53	335	0.30397	0.4125	48	9	1	6	0.957023	3	3	1	1	15	0	0	29.68	0	0
225	73.3333	440	11.2542	15.016	335	0.29196	0.45375	32	9	1	6	0.926356	2	3	1	1	10	0	0	29.68	0	0
226	126.667	240	5.46357	5.1	192	0.256478	0.97375	49	5	0	3	0.839679	1	3	1	1	6	0	0	29.68	1	0
227	53.3333	128	1.6251	7.95	180	0.57302	0.33	41	8	1	3	0.960145	4	5	1	1	80	0	0	29.68	0	0
228	33.3333	102	4.11962	5.812	147	0.384375	0.15	44	5	1	4	0.974841	3	4	1	1	64	0	0	29.68	0	0
229	133.333	22	4.61906	4.65	75	0.727264	1.3125	55	12	1	4	0.218695	1	5	1	1	200	0	0	29.68	1	0
230	26.6667	147	38.8018	7.622	171	0.313644	0.165	55	5	1	3	0.978811	5	3	1	1	8	0	0	29.68	0	0
231	133.333	240	20.5328	35.45	498	0.536545	0.825	50	6	1	5	0.977257	0	4	1	0	8	0	0	29.68	0	0
232	266.667	205	7.51634	14.44	225	0.353911	1.2675	47	6	1	5	0.696323	3	3	1	1	17	0	0	29.68	0	0
233	48	194	10.8233	16.445	293.8	0.386393	0.315	47	7	1	4	0.839031	1	4	0	1	12	0	0	29.68	0	0
234	112	237	30.7783	28	400	0.401559	0.735	45	8	1	3	0.967686	6	5	0	0	60	0	0	29.68	0	0
235	16	198	8.3804	19.507	205	0.600356	0.105	59	8	1	5	0.967225	6	4	0	0	5	0	0	29.68	0	0
236	56	153	12.3266	16.3	300	0.479847	0.3675	49	8	1	3	0.946381	3	3	0	1	80	0	0	29.68	0	0
237	32	75	5.24812	12.6	150	0.564612	0.21	51	8	1	3	0.977502	4	3	0	1	20	0	0	29.68	0	0
238	120	150	5.7206	12.9	200	0.424408	0.7875	52	15	1	3	0.655238	2	4	1	1	170	0	0	29.68	1	0
239	86.6667	340	8.08113	13.6	210	0.211635	0.53625	50	6	0	3	0.957999	1	3	1	1	10	0	0	29.68	0	0
240	40	475	12.7573	17.18	210	0.238629	0.2475	47	8	0	4	0.817025	2	4	0	0	45	0	0	29.68	0	0
241	106.667	425	2.68675	13.4	205	0.404556	0.66	43	15	1	5	0.903574	2	4	1	1	0	0	0	29.68	0	0
242	133.333	491	14.6422	36.145	730	0.463344	0.825	64	5	1	3	0.927508	8	2	0	1	64	0	0	29.68	0	0
243	33.3333	65	3.14391	3.4	50	0.229312	0.20625	65	15	1	4	0.307797	4	4	0	1	10	0	0	29.68	1	0
244	13.3333	60	3.67373	4.99	60	0.284855	0.0825	45	11	0	4	0.733554	6	4	0	0	12	0	0	29.68	0	0
245	173.333	30	6.13208	7.05	100	0.714597	1.0725	43	9	1	4	0.259932	5	1	1	1	6	0	0	26.6	1	0
246	700	460	56.2222	43.85	761.5	0.398752	4.33125	43	10	1	5	0.910105	2	3	0	1	20	0	0	26.6	1	1
247	466.667	170	11.0284	19.675	267.5	0.427934	2.8896	39	7	1	4	0.871941	1	3	0	0	60	0	0	26.6	0	1
248	400	312	21.9127	17.35	450	0.347043	2.52	38	9	1	6	0.862755	1	3	1	0	100	0	0	26.6	1	1
249	365.333	308	5.65318	23.85	470	0.581073	2.2605	74	6	1	4	0.90305	3	5	1	1	65	0	0	26.6	1	0
250	300	640	12.9986	19.7	300	0.168453	1.35	54	5	1	4	0.915002	2	3	1	0	120	0	0	26.6	0	0
251	271.667	420	32.642	17.5	540	0.289335	1.68094	50	9	1	4	0.912364	7	1	1	0	200	0	0	26.6	0	0
252	120	300	8.99056	7.3755	250	0.225217	0.936	51	3	1	3	0.887385	3	3	1	1	96	0	0	26.6	0	0
253	140	60	8.0742	12.25	200	0.793992	0.86625	44	3	1	1	0.933956	1	3	1	1	10	0	0	26.6	1	0
254	200	653	31.7125	56.7	963.5	0.422178	1.2375	41	6	1	5	0.972597	1	3	1	0	30	0	0	26.6	0	0
255	100	120	5.39735	8.295	100	0.275125	0.61875	52	9	0	3	0.618395	1	5	1	1	200	0	0	26.6	1	0
256	700	708	30.0606	31.1	631	0.257733	4.33125	59	9	1	3	0.877756	3	3	1	1	51	0	0	26.6	0	1
257	266.667	160	35.7264	18	550	0.729569	1.65	45	6	1	5	0.883652	3	3	0	0	40	0	0	26.6	0	0
258	333.333	502	7.27888	10.5	125	0.126087	1.55625	55	3	1	3	0.853225	8	4	1	0	64	0	0	26.6	0	0
259	426.667	630	15.4683	59.05	1010	0.551161	2.64	56	6	0	2	0.80133	4	5	0	1	35	0	0	26.6	0	1
260	266.667	1357	10.9524	46.35	875	0.430445	1.65	48	5	1	3	0.965625	1	5	0	0	93	0	0	26.6	0	0
261	120	428	9.15716	43.7	655	0.551923	0.7425	48	6	1	4	0.983293	0	5	0	0	50	0	0	26.6	0	0
262	133.333	150	3.74753	6.93	100	0.23375	0.82	49	5	1	5	0.894194	6	3	1	1	221	0	0	26.6	1	0
263	384.467	270	4.17603	13.5	239	0.352833	2.37889	53	8	1	3	0.850186	6	4	1	1	30	0	0	26.6	0	1
264	133.333	500	5.50581	11	327	0.324182	0.825	65	5	1	4	0.911728	3	3	1	1	10	0	0	26.6	0	0
265	41.3333	380	9.00413	12.64	340	0.40374	0.222	57	5	1	3	0.98274	3	4	1	1	10	0	0	26.6	0	0
266	60	205	7.11204	9.85	300	0.378324	0.37125	43	0	1	4	0.963679	5	4	1	0	64	0	0	26.6	0	0
267	533.333	611	14.8124	19.2	345	0.18756	2.85	55	9	1	4	0.859445	4	1	1	0	0	0	0	26.6	0	1
268	168	512	7.73571	29.1	450	0.370429	1.0395	54	14	1	3	0.878106	2	5	1	1	15	0	0	26.6	0	0
269	133.333	440	8.24374	12.47	305	0.245622	0.825	44	5	1	3	0.937947	3	3	1	1	20	0	0	26.6	0	0
270	53.3333	250	4.20802	4.4	80	0.118481	0.33	49	5	1	2	0.759931	3	2	1	0	15	0	0	26.6	1	0
271	300	670	29.7828	41.845	937.2	0.381497	1.85625	40	0	1	4	0.957524	4	4	1	0	64	0	0	26.6	0	0
272	126	440	18.3666	24.1	446	0.297852	0.779625	55	5	1	4	0.885391	1	3	1	1	25	0	0	26.6	0	0
273	200	490	15.5935	23.5	600	0.35164	1.2375	40	9	1	4	0.913065	1	4	1	0	64	0	0	26.6	0	0
274	200	870	33.7451	44.7	1002	0.344234	1.2375	50	6	1	3	0.973061	2	4	1	1	17	0	0	26.6	0	0
275	133.333	505	13.3433	24.747	402	0.268768	0.825	49	6	1	3	0.904099	2	4	1	1	80	0	0	26.6	0	0
276	113.333	221	13.9082	15.25	335	0.374237	0.70125	45	3	1	4	0.956038	6	3	1	1	82.8	0	0	26.6	0	0
277	466.667	1760	12.9086	15.67	447	0.158943	2.8875	45	9	0	4	0.437008	1	4	1	0	200	0	0	26.6	0	1
278	133.333	360	2.46735	2.82	100	0.153395	0.825	60	6	1	5	0.773663	2	3	0	1	51	0	0	26.6	0	0
279	753.333	460	22.0668	23	500	0.296674	4.66125	57	6	1	2	0.831488	2	4	1	0	64	0	0	26.6	0	1
280	154.667	465	13.9393	20	400	0.272824	0.957	56	3	1	2	0.954335	2	4	1	1	64	0	0	26.6	0	0
281	126.667	750	135.042	50.8	850	0.302304	0.78375	51	6	1	2	0.984806	5	4	1	1	150	0	0	26.6	0	0
282	1480	900	40.0856	49.3	1100	0.938388	9.1575	50	0	1	2	0.843348	2	4	1	0	270	0	0	26.6	1	1
283	160	510	13.3779	24.4	347	0.24842	0.99	38	12	1	3	0.790924	1	4	1	0	64	0	0	26.6	0	0
284	66.6667	322	4.53104	26.84	360	0.580781	0.4125	57	6	1	3	0.951351	0	1	0	1	30	0	0	26.6	0	0
285	66.6667	640	32.5854	33.5	427	0.267239	0.4125	45	12	1	5	0.747226	7	1	0	1	80	0	0	26.6	0	0
286	533.333	730	15.9344	32.25	430	0.216257	3.3	40	6	1	6	0.644484	6	5	1	0	21	0	0	26.6	0	1
287	293.333	790	30.3845	59.12	810	0.337765	1.815	43	6	1	4	0.914675	6	4	0	0	50	0	0	26.6	0	0
288	160	821	32.0037	36.52	877	0.346994	0.99	49	5	1	4	0.973607	3	3	0	1	10	0	0	26.6	0	0
289	106.667	297	42.6484	22	400	0.319642	0.64875	53	10	1	4	0.971356	1	3	1	1	35	0	0	26.6	0	0
290	120	760	29.8502	36.28	850	0.395118	0.70875	35	10	1	4	0.980839	9	3	1	0	200	0	0	26.6	0	0
291	434.667	150	3.40302	11.05	248	0.565191	2.6732	48	9	1	4	0.268444	1	4	1	1	64	0	0	45.84	1	1
292	3.33333	416	2.40036	4.6	152	0.419023	0.0205	43	6	0	6	0.309545	7	4	1	1	44	0	0	45.84	0	0
293	1.86667	1023	1.32704	9.5	300	0.187218	0.01176	53	9	1	5	0.896924	6	1	1	0	21	0	0	45.84	0	0
294	333.333	370	10.342	25.2	440.7	0.390679	2.1	50	12	0	3	0.777058	3	2	1	1	5	0	0	45.84	1	0
295	646.333	363	4.29556	38	718	0.833587	3.97495	55	9	1	3	0.905302	6	4	1	1	30	0	0	45.84	1	1
296	413.333	557	14.8757	93.08	628	0.796694	2.604	48	9	1	2	0.972785	1	4	1	0	35	0	0	45.84	0	1
297	193.333	500	5.06032	2.633	230	0.204296	1.218	46	8	1	3	0.384323	1	3	1	1	100	0	0	45.84	1	0
298	333.333	533	11.9609	15.96	573	0.35041	2.05	50	8	1	4	0.886174	4	3	1	1	50	0	0	45.84	0	0
299	66.6667	410	2.0904	14.78	205	0.567585	0.42	54	9	1	3	0.972368	3	4	1	0	150	0	0	45.84	0	0
300	266.667	180	23.7568	46	180	0.621518	1.68	44	9	1	2	0.964765	3	4	1	1	25	0	0	45.84	1	0
301	266.667	170	13.1387	24	105	0.472383	1.68	48	12	1	3	0.273723	6	4	1	0	55	0	0	45.84	0	0
302	313.333	320	6.31703	14.7964	294.5	0.339887	1.974	45	9	1	4	0.456955	7	3	1	0	1	0	0	45.84	1	0
303	717.4	315	13.5353	18.242	642	0.887767	5.32437	57	8	1	4	0.619289	4	3	1	0	50	0	0	45.84	1	1
304	662.2	470	3.71484	30.94	450	0.590771	4.07253	51	9	1	3	0.883684	6	4	1	0	64	0	0	45.84	1	1
305	608	500	18.1291	87.84	990	0.743213	3.8304	52	12	1	6	0.958216	5	4	0	0	100	0	0	45.84	0	1
306	524	1015	73.1504	124.6	1565	0.40866	3.2226	46	9	1	2	0.974788	1	4	1	1	44	0	0	45.84	0	1
307	53.0667	163	8.25679	4.93	130	0.189572	0.3582	48	9	1	3	0.436739	4	1	1	0	21	0	1	45.87	0	0
308	56.6667	50	8.62578	12.485	142	0.661071	0.3825	57	6	0	1	0.952508	3	2	1	1	10	0	1	45.87	0	0
309	26.6667	220	20.4485	44.77	590	0.804324	0.18	50	4	1	4	0.906569	2	4	0	1	20	0	1	45.87	0	0
310	89.1333	289	13.5932	13.72	350	0.301147	0.60165	48	6	1	2	0.575415	4	3	1	0	93	0	1	45.87	0	0
311	82.7333	270	11.5537	12.55	330	0.312542	0.55845	58	9	1	2	0.888279	3	4	1	1	64	0	1	45.87	0	0
312	37.3333	140	6.78568	6.62	196	0.354987	0.252	53	9	1	3	0.882431	3	4	1	0	200	0	1	45.87	0	0
313	89.1333	351	14.3261	19.39	370	0.303962	0.60165	51	9	1	3	0.536916	4	4	1	0	20	0	1	45.87	0	0
314	66.6667	146	12.3636	11.1	198	0.337531	0.45	54	9	1	4	0.961039	4	4	1	1	30	0	1	45.87	0	0
315	33.3333	120	6.77778	6.348	180	0.355533	0.225	54	9	1	3	0.951296	2	4	1	1	20	0	1	45.87	0	0
316	33.3333	180	7.23261	12.534	180	0.313287	0.225	49	7	1	3	0.976244	5	4	1	1	0	0	1	45.87	0	0
317	86.6667	122	3.16852	1.55	60	0.146406	0.585	54	0	1	2	0.515807	2	4	1	0	120	0	1	45.87	0	0
318	86.2667	163	4.88117	2.95	100	0.16765	0.5823	52	0	1	2	0.621799	1	2	1	0	14	0	1	45.87	1	0
319	66.6667	673	19.6485	36.635	590	0.396891	0.45	65	9	1	4	0.981672	3	5	0	1	64	0	1	45.87	0	0
320	89.1333	293	13.5932	21.83	350	0.353527	0.60165	46	12	1	3	0.696606	2	4	1	0	10	0	1	45.87	0	0
321	66.6667	214	25.4353	42.94	580	0.651191	0.45	45	6	1	4	0.882631	5	4	0	1	64	0	1	45.87	0	0
322	33.3333	150	7.08765	9.79	185	0.354461	0.225	41	9	1	3	0.96787	9	4	1	0	80	0	1	45.87	0	0
323	89.1333	301	3.57049	1.55	61	0.0910094	0.60165	54	6	1	2	0.493371	5	2	1	0	120	0	1	45.87	1	0
324	88.6667	181	3.22839	1.795	65	0.128902	0.5985	50	3	1	2	0.624674	1	4	1	1	0	0	1	45.87	0	0
325	53.3333	140	5.23704	6.8	120	0.269079	0.36	48	9	1	2	0.949721	3	3	1	0	70	0	1	45.87	0	0
326	53.3333	210	15.7574	15.605	252	0.292263	0.36	49	9	1	4	0.961787	1	3	1	1	64	0	1	45.87	0	0
327	60	300	42.9089	11.9	265	0.234303	0.405	52	12	1	3	0.967087	2	3	1	1	15	0	1	45.87	0	0
328	66.6667	323	10.4038	9.815	275	0.278527	0.45	54	3	1	2	0.956162	1	4	1	1	20	0	1	45.87	0	0
329	53.3333	483	10.4368	14.223	300	0.282632	0.36	59	6	1	2	0.975314	2	2	1	1	25	0	1	45.87	0	0
330	66.6667	210	18.3702	8.37	260	0.283527	0.45	43	9	1	3	0.588608	1	3	1	0	51	0	1	45.87	0	0
331	44.7333	142	8.27678	7.488	160	0.270541	0.30195	53	9	1	4	0.507663	3	2	0	1	14	0	1	45.87	0	0
332	89.1333	300	13.5932	21.53	350	0.346828	0.60165	48	11	1	3	0.680174	1	2	1	1	64	0	1	45.87	0	0
333	200	160	20.6376	13.78	260	0.377514	1.35	53	9	1	3	0.910773	2	3	1	1	64	0	1	45.87	1	0
334	200	160	8.52775	9.38	225	0.355314	1.35	49	8	1	3	0.855059	1	4	1	0	40	0	1	45.87	1	0
335	89.1333	300	13.3396	16.55	314	0.298618	0.60165	36	8	1	4	0.964922	8	2	1	1	51	0	1	45.87	0	0
336	200	180	6.67775	12.78	225	0.390092	1.35	52	9	1	4	0.889353	1	4	1	0	20	0	1	45.87	1	0
337	89.1333	180	3.62049	0.225	61	0.108825	0.60165	60	0	1	2	0.157712	1	1	1	1	30	0	1	45.87	0	0
338	66.6667	300	14.6592	17.69	400	0.378248	0.45	53	11	1	4	0.874012	8	4	1	1	35	0	1	45.87	0	0
339	66.6667	180	12.3976	11.75	251	0.336808	0.45	46	8	1	3	0.963115	6	3	1	1	22	0	1	45.87	0	0
340	66.6667	360	19.4184	19.35	425	0.357935	0.45	46	9	1	4	0.883562	5	4	1	1	6	0	1	45.87	0	0
341	53.3333	355	9.89659	13.2	223	0.241244	0.36	39	8	1	3	0.973451	6	4	1	1	80	0	1	45.87	0	0
342	53.3333	363	15.6262	12.85	375	0.368999	0.36	56	12	1	3	0.856096	3	3	1	1	10	0	1	45.87	0	0
343	46.6667	340	11.2039	11.35	266	0.306473	0.315	55	5	1	3	0.569751	2	3	1	0	65	0	1	45.87	0	0
344	66.6667	473	9.72773	19.3	350	0.302327	0.45	52	9	1	3	0.779798	2	2	1	0	170	0	1	45.87	0	0
345	50	320	9.86257	8.75	250	0.29389	0.3375	48	6	1	3	0.484027	3	4	1	1	80	0	1	45.87	0	0
346	42.0667	111	6.24417	6.88	170	0.363499	0.28395	55	9	1	3	0.645164	3	2	1	1	10	0	1	45.87	0	0
347	800	500	27.0085	59	1370	0.998374	5.4	73	9	1	2	0.812113	2	3	0	1	64	0	1	45.87	0	1
348	866.667	434	26.7246	74	1450	0.860578	4.55	72	6	1	2	0.916863	3	5	0	1	4	0	1	45.87	0	1
349	800	322	52.8915	56.5	1395	0.875648	5.4	65	9	1	2	0.886247	4	4	0	0	64	0	1	45.87	0	1
350	800	600	32.8585	78	1370	0.831251	5.4	46	7	1	2	0.909515	1	4	0	1	20	0	1	45.87	0	1
351	500	590	10.529	10.98	250	0.161371	2.625	56	13	1	3	0.807056	3	1	1	1	10	0	1	45.87	0	1
352	573.333	900	36.2188	38	675	0.227395	3.87	41	15	1	3	0.665849	3	5	1	0	150	0	1	45.87	0	1
353	576.667	980	11.7969	31.95	285	0.225395	3.0275	68	7	1	4	0.913444	0	5	1	0	64	0	1	45.87	0	1
354	733.333	890	12.1276	20.03	380	0.174676	3.85	65	7	1	3	0.838777	3	5	1	0	80	0	1	45.87	0	1
355	450	810	14.895	40.5	640	0.293365	2.3625	50	7	1	4	0.939621	3	1	0	0	5	0	1	45.87	0	1
356	666.667	370	9.85369	19.6	250	0.236015	3.5	40	8	1	4	0.831213	8	5	1	1	0.3	0	1	45.87	0	1
357	337.4	683	19.278	30.12	768	0.328731	1.77135	50	0	1	4	0.725934	3	3	0	1	20	0	1	45.87	0	0
358	13.4667	120	13.2304	8.92	121.5	0.305335	0.04949	45	9	1	3	0.89924	3	5	1	1	40	0	1	40.33	0	0
359	40	124	6.97431	8.4	100	0.250434	0.147	62	9	1	3	0.428418	4	5	1	1	64	0	1	40.33	0	0
360	46.6667	212	9.84611	17.9	217.8	0.342289	0.1715	48	9	1	3	0.740542	4	5	1	0	120	0	1	40.33	0	0
361	120	184	14.6952	21.2	189	0.374937	0.441	46	8	0	3	0.862595	2	5	1	1	120	0	1	40.33	0	0
362	88.6667	200	7.40734	11.25	255	0.368885	0.32585	59	8	1	3	0.779202	6	4	1	1	120	0	1	40.33	0	0
363	226.267	207	6.59114	17.05	268	0.428559	0.83153	48	3	1	1	0.938281	6	4	1	1	100	0	1	40.33	1	0
364	233.333	254	12.2034	23.2	333	0.396361	0.8575	41	8	1	2	0.943953	5	3	1	1	70	0	1	40.33	0	0
365	33.3333	148	3.395	8.4	140	0.315563	0.1225	43	8	1	2	0.979878	2	3	1	1	20	0	1	40.33	0	0
366	133.333	240	1.57487	13.6	215	0.581526	0.49	55	6	0	2	0.965224	5	3	1	0	150	0	1	40.33	0	0
367	61.6667	280	13.8572	26.8	280	0.37561	0.365375	45	6	1	4	0.850379	5	1	1	1	64	0	1	40.33	0	0
368	86.6667	260	12.541	14.2	252	0.275769	0.485	43	6	1	4	0.787358	2	1	1	1	64	0	1	40.33	0	0
369	73.3333	280	12.59	18.05	280	0.296555	0.436	50	6	1	4	0.804511	3	1	1	1	100	0	1	40.33	0	0
370	88	140	12.2888	12.1	115	0.266677	0.4899	43	9	1	2	0.935092	3	1	1	0	21	0	1	40.33	0	0
371	80	248	12.519	13.85	243	0.273399	0.4605	42	6	1	3	0.944715	1	1	1	1	80	0	1	40.33	0	0
372	233.333	444	14.5756	28.05	495	0.362028	0.8575	43	9	0	3	0.852389	3	4	1	0	64	0	1	40.33	0	0
373	153.333	150	5.85526	16.6	153	0.464699	0.5635	60	0	1	4	0.821156	2	5	1	1	8	0	1	40.33	1	0
374	202	306	5.59609	22.598	297.5	0.379899	0.74235	50	1	1	4	0.788641	3	5	0	1	30	0	1	40.33	0	0
375	68.3333	386	11.7223	23.36	444	0.414025	0.251125	44	6	1	3	0.956549	1	4	1	1	64	0	1	40.33	0	0
376	113.333	228	2.20469	13.93	200	0.501031	0.583	61	9	1	4	0.883715	2	3	1	1	100	0	1	40.33	0	0
377	200	334	4.63697	22.006	468	0.57272	0.735	57	12	0	5	0.677504	2	4	1	1	100	0	1	40.33	0	0
378	65.3333	166	8.21867	27.64	275	0.667633	0.3251	46	9	1	4	0.988375	3	3	1	0	40	0	1	40.33	0	0
379	280	310	6.3184	33.965	302	0.522813	1.029	51	14	0	3	0.970595	3	4	1	1	120	0	1	40.33	1	0
380	266.667	296	6.29442	35.75	289.4	0.576313	0.98	47	14	0	3	0.973319	2	4	1	1	64	0	1	40.33	1	0
381	133.333	166	5.34567	22.74	157	0.60773	0.49	48	14	0	3	0.978907	3	4	1	1	40	0	1	40.33	1	0
382	253.333	210	4.37347	31.8	227.7	0.67857	0.931	59	14	0	3	0.971556	0	4	1	1	65	0	1	40.33	1	0
383	300	264	5.554	30.6	270	0.517262	1.1025	48	10	0	3	0.965224	2	4	1	1	40	0	1	40.33	1	0
384	253.333	208	5.69347	31.91	227.7	0.682935	0.931	45	14	0	3	0.971651	6	4	1	1	64	0	1	40.33	1	0
385	186.667	300	6.3514	35.0416	291.8	0.600562	0.686	51	14	0	3	0.794097	3	4	1	0	60	0	1	40.33	0	0
386	273.333	240	4.50774	31.8	245.7	0.58558	1.0045	49	14	0	3	0.969379	3	4	1	0	204	0	1	40.33	1	0
387	133.333	110	3.96787	20.6	119.7	0.804795	0.49	50	12	1	3	0.976766	1	4	1	1	20	0	1	40.33	1	0
388	200	176	4.28266	27.6	180	0.703359	0.735	32	11	0	2	0.864256	4	4	1	1	1	0	1	40.33	1	0
389	205.333	360	7.58507	24.711	384	0.38271	0.7546	44	9	1	3	0.970368	7	4	1	1	35	0	1	40.33	0	0
390	14.6667	1030	14.252	29.25	1305	0.725381	0.0539	48	5	1	4	0.903785	5	4	0	0	64	0	1	40.33	0	0
391	100	395	3.73963	24.05	421	0.633418	0.3675	20	1	1	3	0.983338	5	4	1	0	1	0	1	40.33	0	0
392	133.333	240	3.37116	14.9	270	0.459867	0.49	49	11	1	4	0.502699	5	4	1	1	1	0	1	40.33	0	0
393	306.667	400	5.20081	22.392	324	0.370222	1.127	45	5	0	3	0.590958	7	4	1	1	35	0	1	40.33	1	0
394	13.3333	116	8.50471	18	243	0.689935	0.049	55	12	1	2	0.99563	8	3	1	1	64	0	1	40.33	0	0
395	6.66667	46	0.459946	3.4	50.4	0.703397	0.0356	51	1	1	5	0.920511	8	3	1	1	64	0	1	40.33	0	0
396	66.6667	160	1.82766	8.25	180	0.497152	0.2894	50	8	1	4	0.881467	6	3	1	1	20	0	1	40.33	0	0
397	133.333	260	3.22981	10.57	270	0.426528	0.49	57	6	1	4	0.771533	7	3	1	1	20	0	1	40.33	0	0
398	165	280	12.0691	15.785	262.6	0.283593	0.606375	36	7	1	4	0.57733	1	4	1	0	60	0	1	40.33	0	0
399	26.6667	300	5.12629	6.558	150	0.245925	0.168	53	10	0	4	0.541715	0	4	1	1	64	0	1	40.33	0	0
400	44	160	1.40353	2.42	36	0.150353	0.1617	54	4	1	2	0.175214	6	3	1	1	120	0	1	40.33	1	0
401	40	180	3.85443	4.25	95	0.175895	0.317	74	7	1	5	0.154002	0	3	1	1	3	0	1	40.33	0	0
402	60	260	13.0098	12.475	199	0.211019	0.2205	47	6	0	5	0.55953	10	4	1	1	30	0	1	40.33	0	0
403	103.333	440	11.572	13.76	580	0.407905	0.7595	44	9	0	6	0.73467	1	3	1	1	200	0	1	40.33	0	0
404	66.6667	520	17.0601	17.41	463	0.354267	0.245	50	12	0	4	0.986123	2	3	1	1	86	0	1	40.33	0	0
405	198.8	500	3.40938	11.1	400	0.426887	0.73059	47	9	1	4	0.78776	10	3	1	0	20	0	1	40.33	0	0
406	323.333	340	8.24176	24.05	330	0.341691	1.18825	41	8	1	5	0.82351	1	4	1	0	10	0	1	45.87	1	0
407	299.8	231	10.4859	15.97	376	0.439136	1.10177	61	5	1	3	0.54933	4	4	1	0	20	0	1	45.87	0	0
408	70	160	6.48872	21.18	202.6	0.583586	0.25725	49	12	1	3	0.84594	3	2	1	1	64	0	1	45.87	0	0
409	70	260	1.92569	21.566	240	0.832339	0.25725	72	9	1	3	0.988212	3	5	1	0	64	0	1	45.87	0	0
410	6.66667	80	1.17814	1.03	70	0.467636	0.0245	44	9	1	4	0.168728	1	3	1	1	64	0	1	45.87	0	0
411	18	110	1.8006	4.6	108	0.411694	0.06615	41	6	0	4	0.247097	8	2	1	1	64	0	1	45.87	0	0
412	20	90	0.387193	2.3	45	0.479803	0.0735	57	6	1	4	0.184391	6	5	1	1	100	0	1	45.87	0	0
413	12	110	0.471611	4.236	90	0.819911	0.0441	53	2	1	2	0.614795	8	4	1	1	13.3	0	1	45.87	0	0
414	10	120	3.56794	11.58	118	0.608368	0.03675	52	3	0	3	0.696887	2	3	0	0	0	0	1	45.87	0	0
415	35.7333	90	0.29168	1.85	32.4	0.436125	0.13132	50	7	1	3	0.264236	3	3	1	1	10	0	1	45.87	1	0
416	33.3333	340	1.4225	7.652	141.3	0.487446	0.1225	47	9	1	4	0.611451	0	3	1	0	100	0	1	45.87	0	0
417	80	170	1.02549	13.55	190	0.785645	0.294	49	8	0	3	0.570382	1	4	1	1	0	0	1	45.87	0	0
418	100	360	5.90687	32.15	345	0.549876	0.3675	47	11	1	3	0.703232	5	3	1	1	64	0	1	45.87	0	0
419	53.3333	340	11.2852	9.2	282	0.304041	0.296	42	6	0	6	0.304273	2	3	1	1	300	0	1	39.02	0	0
420	46.6667	490	9.998	5.5	250	0.236512	0.1715	58	5	0	5	0.177011	2	3	0	0	93	0	1	39.02	0	0
421	65.3333	250	5.81859	13.76	145	0.295107	0.2401	42	12	0	4	0.482805	14	3	1	0	30	0	1	39.02	0	0
422	69	220	2.316	9.885	109.5	0.37071	0.428575	47	8	0	6	0.158252	5	4	1	1	10	0	1	39.02	0	0
423	103.4	440	6.16147	18.45	345	0.339495	0.379995	57	9	1	2	0.972076	0	3	1	0	27	0	1	39.02	0	0
424	144.333	210	5.43407	9.265	176	0.274921	0.530425	49	8	1	5	0.830002	2	2	1	0	64	0	1	39.02	1	0
425	100	360	5.63428	10.45	210	0.226301	0.8675	44	4	0	3	0.626969	4	4	1	1	100	0	1	39.02	0	0
426	33.3333	200	4.95349	4.45	130	0.246472	0.145	42	6	1	2	0.731547	7	2	1	1	53	0	1	39.02	0	0
427	193.333	430	7.85888	14.85	395	0.3366	0.8555	56	9	0	4	0.549888	4	3	1	1	35	0	1	39.02	0	0
428	13.3333	100	1.86963	5	54	0.327173	0.049	46	12	0	3	0.331587	3	1	1	1	50	0	1	39.02	0	0
429	3.6	100	2.12789	3.235	45	0.308276	0.01323	52	12	1	3	0.236854	9	5	1	0	150	0	1	39.02	0	0
430	2.66667	240	1.51251	13.82	160	0.150367	0.0198	56	5	0	2	0.993544	6	1	1	0	20	0	1	39.02	0	0
431	266.667	786	35.889	23.02	948	0.260888	0.98	53	13	1	2	0.513954	3	4	1	1	60	0	1	39.02	0	0
432	200	600	7.90477	8.67	310	0.211486	0.735	56	9	0	4	0.712993	5	4	1	0	100	0	1	39.02	0	0
433	133.333	500	9.28889	28.9	400	0.318543	1.19	60	5	1	4	0.716411	1	4	1	1	2	0	1	39.02	0	0
434	133.333	410	6.3208	10.05	1024	0.855867	0.49	53	9	1	3	0.950804	2	4	1	1	20	0	1	39.02	0	0
435	333.333	450	6.52329	25.04	361	0.34473	2.935	62	17	1	2	0.895085	3	5	0	1	10	0	1	39.02	0	1
436	240	315	4.39056	7.215	250	0.313436	1.9224	48	9	1	3	0.647817	5	3	0	0	0	0	1	39.02	0	0
437	266.667	350	3.87772	8.215	230	0.274053	2.136	45	9	1	3	0.665128	7	3	0	0	64	0	1	39.02	1	0
438	200	636	14.0346	10.33	460	0.225055	1.602	53	12	1	3	0.397614	10	3	1	0	30	0	1	39.02	0	0
439	206.667	340	2.5394	3.485	83	0.120936	1.5286	49	6	1	2	0.695109	5	2	1	0	30	0	1	39.02	0	0
440	186.667	400	7.57447	4.375	160	0.139847	1.0514	50	6	1	4	0.314152	2	4	1	0	200	0	1	39.02	0	0
441	253.333	170	2.33246	3.395	83	0.200482	2.09949	55	0	1	4	0.518757	2	4	1	1	0	0	1	39.02	0	0
442	180	79	0.474704	2.706	55	0.421855	1.71127	51	0	1	5	0.612596	7	4	1	0	55	0	1	39.02	0	0
443	180	460	1.57217	3.9	52	0.15041	1.4418	43	9	1	6	0.563845	4	2	0	0	25	0	1	39.02	0	0
444	533.333	781	9.903	12.75	445	0.228931	4.272	40	12	1	3	0.553818	1	5	1	0	27	0	1	39.02	0	1
445	266.667	675	8.85533	37.06	882	0.530349	2.136	43	12	1	3	0.838537	3	3	1	0	30	0	1	39.02	0	0
446	426.933	500	15.0296	17.05	430	0.244504	3.41974	46	5	0	2	0.832937	1	3	1	0	135	0	1	39.02	0	1
447	300	270	6.97961	9.2	200	0.234717	2.403	85	5	1	3	0.657002	2	3	1	1	60	0	1	39.02	1	1
448	200	330	7.92722	8.72	280	0.269045	1.60215	41	8	1	2	0.503402	2	4	1	0	200	0	1	39.02	0	0
449	200	660	15.5315	18	606	0.282611	1.602	61	11	1	4	0.918274	1	4	1	1	40	0	1	39.02	0	0
450	238.667	550	6.80809	18.126	617	0.443256	1.91172	59	5	1	4	0.898318	1	4	1	0	64	0	1	39.02	0	0
451	256.667	585	16.9779	41.96	593	0.354749	2.0559	44	13	0	5	0.950915	8	4	1	1	100	0	1	39.02	0	0
452	200	590	5.3006	14.15	408	0.36256	1.602	53	9	1	2	0.898299	2	4	1	1	64	0	1	39.02	0	0
453	265.733	380	6.93673	23.51	387	0.384898	1.1958	47	9	1	4	0.841031	6	1	1	0	50	0	1	39.02	0	0
454	140	280	6.05316	12.27	196	0.250158	0.63	35	9	1	4	0.712544	1	3	1	0	35	0	1	39.02	0	0
455	306.667	223	3.5426	11.8	243	0.434211	1.5755	70	7	1	4	0.465015	2	3	1	1	20	0	1	39.02	1	0
456	266.667	120	0.998236	2.85	52	0.234695	2	50	9	0	6	0.308943	3	3	1	1	30	0	1	39.02	0	0
457	400	160	4.2722	15.004	330	0.640683	2.175	46	9	1	5	0.858402	11	3	1	1	50	0	1	39.02	1	0
458	266.667	200	1.15722	1.376	31.5	0.0934286	2	27	15	0	5	0.104274	4	1	1	0	50	0	1	39.02	0	0
459	333.333	180	3.96726	11.905	195	0.379888	1.8125	59	9	1	5	0.858482	5	4	1	1	64	0	1	39.02	1	0
460	533.333	120	0.856831	1.75	28.7	0.147972	2	47	8	1	1	0.443038	3	3	1	1	30	0	1	39.02	1	0
461	533.333	440	3.88089	13.235	237	0.28388	4.4	52	9	0	5	0.686285	1	3	1	0	30	0	1	39.02	1	1
462	400	346	19.2302	24.13	648	0.453047	1.8	44	8	1	4	0.851747	6	3	1	1	64	0	1	39.02	0	0
463	1333.33	180	19.4581	31.45	500	0.995432	6	46	9	0	2	0.828722	2	5	1	1	6	0	1	39.02	1	1
464	365.267	420	15.7843	23.55	555	0.372713	1.98614	47	3	1	4	0.748662	1	3	1	1	25	0	1	39.02	0	0
465	236.6	580	18.4455	24.58	585	0.297732	1.28651	47	3	1	3	0.921479	4	3	1	0	100	0	1	39.02	0	0
466	146.933	380	10.46	31.55	712	0.578946	0.79895	55	4	1	5	0.952109	5	3	1	1	64	0	1	39.02	0	0
467	319.333	560	10.9853	26	360	0.240181	2.8533	61	3	1	4	0.90111	2	3	1	1	60	0	1	39.02	0	1
468	365.933	600	63.8384	84.49	2000	0.758792	1.98976	50	4	1	2	0.970862	7	3	1	1	120	0	1	39.02	1	0

## Sheet: Sheet2
y	x1	x2	x3	x4	x5	x6	x7	x8	x9	x10	x11	x12	x13	treated
0.284543	2.77	50	16	0	5	0.577966	1	4	1	0	100	1	0	1
0.251202	2.77	48	6	1	5	0.772727	2	4	1	1	64	1	0	1
0.121879	1.856	45	5	0	6	0.577177	1	3	1	1	0	1	0	0
0.969642	5.4292	45	3	1	4	0.904498	8	3	0	1	100	1	0	1
0.131526	2.216	37	5	1	3	0.8403	4	1	1	1	22	1	0	0
0.27441	2.216	45	6	1	3	0.764656	5	5	1	1	100	1	0	0
0.82778	4.432	40	12	0	4	0.892857	10	3	0	1	120	1	0	1
0.935594	6.648	62	9	1	4	0.844299	1	4	0	1	64	1	0	1
0.944196	8.31	60	9	1	3	0.836192	4	4	1	0	64	1	0	1
0.804332	4.986	67	7	1	2	0.867766	2	3	0	1	50	1	0	1
0.811241	4.7558	51	16	0	5	0.896402	1	4	0	0	100	1	0	1
0.439912	3.871	46	8	1	5	0.89444	5	4	1	1	64	1	0	1
0.218973	2.31154	50	15	1	5	0.725194	3	2	1	0	40	1	0	0
0.266727	2.55043	60	12	0	3	0.700238	7	5	1	1	5	1	0	1
0.512201	0.3871	53	12	1	2	0.995062	3	4	0	0	64	1	0	0
0.274588	1.9355	50	12	1	2	0.962589	4	4	1	1	22	1	0	0
0.81796	2.22	50	16	0	4	0.858682	6	3	1	0	30	1	0	0
0.530502	0.184482	49	9	0	3	0.992227	3	2	0	1	0	1	0	0
0.695194	2.20094	54	16	1	4	0.931684	4	4	1	1	80	1	0	0
0.322848	1.29691	60	5	1	3	0.75599	2	3	1	1	64	1	0	0
0.48404	1.1634	61	8	1	3	0.837452	6	2	1	0	64	1	0	0
0.153366	0.428022	50	9	1	3	0.879533	2	1	1	0	64	1	0	0
0.239259	0.708258	41	9	0	4	0.266773	10	1	1	0	8	1	0	0
0.307372	0.773512	41	6	0	2	0.869672	3	1	1	0	210	1	0	0
0.677147	0.13272	45	9	1	4	0.928271	3	1	1	0	64	1	0	0
0.381378	0.771853	46	6	1	3	0.418886	4	1	1	1	64	1	0	0
0.327308	0.914527	62	12	0	1	0.577066	2	2	1	1	60	1	0	0
0.135789	0.270417	62	9	1	1	0.440688	3	1	1	0	64	1	0	0
0.224958	0.0996912	41	9	0	1	0.720089	3	3	1	0	150	1	0	0
0.299322	0.35945	51	5	1	3	0.978181	4	2	0	1	60	1	0	0
0.425382	0.69755	72	5	1	6	0.930321	1	2	1	1	120	1	0	0
0.200539	0.24885	47	9	1	3	0.189375	2	3	0	1	64	1	0	0
0.278491	0.8859	50	12	1	3	0.921908	2	3	1	1	17	1	0	0
0.195033	0.31521	41	12	0	3	0.482706	4	3	1	1	80	1	0	0
0.235453	1.0236	67	15	0	3	0.848232	4	4	0	1	80	1	0	0
0.303994	4.424	43	13	0	6	0.757491	5	3	1	1	10	1	0	1
0.303815	0.12	69	12	1	3	0.783133	4	4	1	1	22	1	0	0
0.69182	0.12	44	9	1	3	0.991189	3	3	1	1	20	1	0	0
0.439074	0.18	47	9	1	1	0.975275	3	3	1	0	30	1	0	0
0.350705	0.12	58	9	1	3	0.956071	2	4	1	0	82.8	1	0	0
0.901498	1.16	69	12	0	5	0.868928	5	5	0	1	14	1	0	0
0.224584	2.70976	52	9	1	3	0.941028	3	4	1	0	150	1	0	1
0.329314	3.85	55	12	1	5	0.906475	1	4	1	0	17	1	0	1
0.468008	4.3784	45	9	1	5	0.913683	1	3	1	1	120	1	0	1
0.336312	3.4965	49	9	1	4	0.883824	1	4	1	0	30	1	0	1
0.216451	1.71982	55	9	0	5	0.922812	2	3	1	0	21	1	0	0
0.750069	2.2	54	9	0	6	0.98667	16	5	0	1	50	1	0	0
0.508874	0.3078	50	6	1	4	0.868152	9	3	1	1	30	1	0	0
0.320482	0.3403	57	6	1	5	0.380681	6	3	1	1	20	1	0	0
0.452015	2.1775	53	8	1	4	0.970615	5	4	1	1	20	1	0	0
0.747658	0.822976	52	6	0	3	0.800123	8	4	1	1	120	1	0	0
0.446227	0.1232	48	8	1	3	0.965334	8	3	1	0	10	1	0	0
0.833208	0.0352	35	6	1	4	0.974221	8	3	1	1	120	1	0	0
0.790493	0.03168	47	9	1	3	0.966342	3	3	1	1	10	1	0	0
0.742404	0.02816	43	9	1	3	0.856789	3	3	1	0	8	1	0	0
0.229749	0.9209	51	6	1	3	0.903804	1	3	1	1	270	1	0	0
0.767401	0.0528	59	2	1	6	0.92273	2	3	1	1	14	1	0	0
0.145384	0.01056	45	5	1	4	0.980097	1	1	1	1	64	1	0	0
0.771768	0.352	48	6	1	3	0.982269	6	3	1	1	80	1	0	0
0.39139	0.352	56	4	1	4	0.95339	8	3	1	0	8	1	0	0
0.364177	0.2816	50	9	1	3	0.977916	8	4	1	1	150	1	0	0
0.587325	1.0912	56	8	0	6	0.987141	5	3	1	1	64	1	0	0
0.269601	0.566861	54	7	1	5	0.922242	1	1	1	1	80	1	0	0
0.279513	0.176	43	6	1	5	0.913182	10	3	1	1	40	1	0	0
0.312461	0.3168	51	11	1	3	0.961678	3	5	1	0	35	1	0	0
0.451819	1.56288	36	12	0	4	0.936228	4	3	1	0	20	1	0	0
0.178517	0.2112	56	6	1	5	0.979896	2	2	1	1	65	1	0	0
0.457562	0.058784	34	6	1	4	0.993952	7	3	1	1	30	1	0	0
0.75927	0.37416	47	9	1	4	0.636267	1	4	0	1	30	1	0	0
0.863869	0.56124	51	6	1	4	0.929492	13	4	1	0	55	1	0	0
0.330306	0.37416	43	12	0	3	0.654415	5	3	1	0	80	1	0	0
0.383949	0.5664	46	6	1	2	0.943122	11	4	1	1	64	1	0	0
0.549455	0.256176	54	5	1	3	0.92995	3	2	1	1	64	1	0	0
0.853218	0.28464	44	9	1	4	0.858564	2	3	0	0	100	1	0	0
0.343725	0.22	34	6	0	4	0.790366	7	3	0	1	150	1	0	0
0.546991	0.9	46	9	1	6	0.317958	3	1	1	0	4	1	0	0
0.234251	0.186	36	11	1	5	0.653133	2	3	1	1	45	1	0	0
0.673408	0.264	67	14	0	4	0.842044	5	5	1	1	44	1	0	0
0.80358	0.088	53	5	1	4	0.577825	5	3	1	1	200	1	0	0
0.402276	0.93156	55	12	1	4	0.975212	4	3	1	1	10	1	0	0
0.443848	0.4436	51	5	1	5	0.915208	1	4	1	1	36	1	0	0
0.217615	1.81708	47	6	1	5	0.928283	1	3	1	0	150	1	0	0
0.271088	0.049812	63	5	1	4	0.992401	11	3	1	0	10	1	0	0
0.384571	0.17744	43	6	1	4	0.961066	3	3	1	1	64	1	0	0
0.299265	0.79848	38	6	0	5	0.882505	2	3	0	0	65	1	0	0
0.470912	0.2593	52	6	1	3	0.984062	3	1	1	0	64	1	0	0
0.786993	0.31116	46	4	0	4	0.977997	4	2	0	0	150	1	0	0
0.294526	0.49812	55	3	1	3	0.934974	2	4	1	0	45	1	0	0
0.769996	0.434	51	12	1	5	0.956376	3	4	1	0	100	1	0	0
0.300049	0.12225	47	3	1	3	0.673927	2	3	0	0	20	1	0	0
0.288889	0.2275	46	8	1	3	0.177	8	1	1	0	64	1	0	0
0.431697	0.255325	40	3	1	4	0.131365	5	3	0	0	64	1	0	0
0.552768	0.2445	53	12	0	5	0.109523	0	4	1	0	64	1	0	0
0.273191	0.08	49	5	0	5	0.497789	1	4	0	1	64	1	0	0
0.183386	0.065	41	9	1	3	0.758534	6	4	1	0	69	1	0	0
0.297364	0.1625	46	10	1	5	0.543105	3	3	1	0	64	1	0	0
0.533327	0.028525	55	8	1	4	0.124451	3	4	1	0	5	1	0	0
0.0951914	0.0815	43	5	1	3	0.125987	1	1	1	0	80	1	0	0
0.350722	0.15	48	15	1	5	0.398912	4	3	1	1	30	1	0	0
0.877283	0.075	41	12	1	7	0.776954	4	3	1	0	82.8	1	0	0
0.261173	0.075	54	5	1	4	0.673935	3	3	1	0	200	1	0	0
0.44962	0.125	46	9	0	3	0.143381	0	3	1	0	50	1	0	0
0.365224	0.225	57	12	1	3	0.912052	8	4	1	0	64	1	0	0
0.254356	0.175	57	11	1	5	0.164121	4	4	1	1	51	1	0	0
0.504134	0.15	49	5	1	5	0.679516	12	3	1	0	64	1	0	0
0.344968	0.025	44	6	0	3	0.0432387	5	4	1	0	20	1	0	0
0.72264	0.25	50	8	1	4	0.850014	9	4	0	1	64	1	0	0
0.548217	0.27	45	5	0	4	0.691763	3	1	1	1	64	1	0	0
0.844994	0.125	41	7	1	5	0.835708	8	5	1	0	64	1	0	0
0.644766	0.115	35	11	0	3	0.776672	2	1	1	0	25	1	0	0
0.502528	0.185	56	15	1	5	0.585298	1	5	1	0	64	1	0	0
0.637192	0.115	44	11	0	3	0.803433	1	1	1	1	64	1	0	0
0.411669	0.1125	51	9	1	2	0.900805	4	2	1	1	20	1	0	0
0.678081	0.71625	51	10	1	6	0.882939	0	4	0	1	64	1	0	0
0.520966	0.133	50	5	1	4	0.698648	2	3	1	1	100	1	0	0
0.224409	0.76475	44	9	1	2	0.92224	7	3	1	0	82.8	1	0	0
0.422765	0.4655	57	7	1	4	0.969386	4	3	0	1	200	1	0	0
0.290221	0.845	52	8	1	2	0.927747	6	3	0	0	64	1	0	0
0.51447	0.65	45	9	1	3	0.961194	0	4	1	0	80	1	0	0
0.223987	0.715	55	6	0	3	0.961131	2	3	1	1	30	1	0	0
0.524462	0.95225	49	9	1	4	0.935231	2	3	1	1	64	1	0	0
0.611476	2.795	45	9	1	4	0.961446	2	2	1	1	20	1	0	1
0.326588	1.16625	49	9	1	2	0.952236	5	2	1	1	64	1	0	0
0.207956	0.72375	51	6	1	3	0.193176	5	3	1	0	200	0	0	0
0.360015	2.26875	59	5	0	4	0.947868	13	4	0	1	64	0	0	0
0.368292	0.42075	71	15	1	4	0.969991	3	3	1	0	10	0	0	0
0.44566	1.076	55	6	1	3	0.953258	0	3	1	0	150	0	0	0
0.28101	2.41875	65	9	1	3	0.85297	7	3	1	1	64	0	0	1
0.664985	0.61875	63	14	1	3	0.862999	4	5	1	1	2	0	0	0
0.355023	0.78375	59	8	0	3	0.973597	2	5	1	1	221	0	0	0
0.433403	1.3875	51	9	1	4	0.97641	2	3	1	0	50	0	0	0
0.476423	2.10375	47	12	0	4	0.939064	6	4	1	0	50	0	0	0
0.43258	1.85625	49	9	1	2	0.944645	1	3	0	1	40	0	0	0
0.851793	2.0625	53	9	0	3	0.936463	1	5	0	1	20	0	0	0
0.872084	0.501188	63	7	1	3	0.986228	3	3	0	1	120	0	0	0
0.960678	8.1675	74	10	0	9	0.820582	0	5	1	1	64	0	0	1
0.148203	0.825	52	11	1	4	0.4666	1	4	1	1	96	0	0	0
0.33565	0.165	67	11	1	3	0.612129	3	5	0	1	50	0	0	0
0.302195	0.165	45	11	1	3	0.296226	5	4	1	0	200	0	0	0
0.227186	0.61875	37	9	1	3	0.878647	2	5	1	0	170	0	0	0
0.57447	3.3825	61	8	1	6	0.906606	3	3	1	0	2	0	0	1
0.386855	3.75953	65	3	1	4	0.881439	1	4	1	1	64	0	0	1
0.350688	1.2045	50	5	1	2	0.892547	1	3	1	1	100	0	0	0
0.398974	2.3925	21	1	1	5	0.859578	3	3	1	1	20	0	0	1
0.404118	1.32	52	0	1	3	0.881633	8	4	1	0	5	0	0	0
0.524742	2.0295	46	5	1	4	0.846477	5	3	1	1	50	0	0	0
0.611618	0.825	70	5	1	4	0.92811	10	4	1	1	65	0	0	0
0.753692	2.03775	52	9	0	4	0.954755	4	5	0	1	44	0	0	0
0.318658	2.475	47	9	0	4	0.943048	3	3	1	1	0.3	0	0	1
0.577532	1.63875	46	8	0	4	0.938482	2	5	1	0	30	0	0	0
0.673794	2.20875	50	6	1	3	0.952823	4	5	0	1	4	0	0	0
0.958963	7.13625	44	9	1	3	0.894168	5	3	1	0	64	0	0	1
0.367249	2.30625	34	12	1	4	0.909758	2	5	0	0	64	0	0	0
0.461243	3.13125	46	12	0	4	0.884589	6	5	0	0	50	0	0	1
0.268814	4.125	43	11	1	3	0.56611	2	4	0	1	17	0	0	1
0.28681	3.3	45	11	1	3	0.615106	2	5	1	1	100	0	0	1
0.342141	4.125	54	11	1	3	0.862689	5	5	1	1	10	0	0	1
0.331345	1.2375	47	6	1	4	0.947525	2	4	1	1	64	0	0	0
0.433442	1.2375	53	12	1	5	0.783546	5	2	1	1	64	0	0	0
0.698383	1.32	55	12	1	4	0.807941	5	5	1	1	120	0	0	0
0.357633	2.59875	63	5	1	3	0.869619	1	4	1	1	22	0	0	1
0.352396	3.72529	40	9	1	3	0.912192	1	4	0	1	80	0	0	1
0.944725	5.775	48	10	1	3	0.896273	5	4	1	1	50	0	0	1
0.546126	1.31505	49	9	1	3	0.898792	1	4	0	1	120	0	0	0
0.419913	4.125	49	5	1	4	0.941243	5	4	0	1	170	0	0	1
0.780833	4.0425	53	6	1	3	0.760298	2	4	1	1	64	0	0	1
0.388708	4.74375	53	6	1	4	0.852226	1	4	1	1	90	0	0	1
0.301265	1.83563	47	1	1	4	0.899737	2	1	1	1	17	0	0	0
0.389234	1.2375	58	6	1	4	0.917229	6	4	1	0	30	0	0	0
0.395889	1.0725	46	8	1	2	0.577995	2	4	1	1	100	0	0	0
0.610001	0.61875	34	4	0	3	0.916596	5	4	0	1	64	0	0	0
0.817479	1.2375	54	9	1	3	0.954145	3	4	1	0	35	0	0	0
0.832408	0.825	66	10	1	4	0.970027	1	3	0	0	64	0	0	0
0.809125	1.155	29	10	1	4	0.941974	9	3	0	1	64	0	0	0
0.788841	4.0425	35	6	1	3	0.875778	2	3	1	0	170	0	0	1
0.790078	0.61875	47	9	1	2	0.96585	9	3	1	0	100	0	0	0
0.728587	1.485	43	6	1	4	0.9485	1	3	0	0	64	0	0	0
0.394663	2.475	46	5	0	4	0.776552	0	3	1	1	10	0	0	1
0.793014	1.65	50	5	1	3	0.930526	5	4	1	1	20	0	0	0
0.926556	5.65125	40	14	1	1	0.84514	4	4	1	1	80	0	0	1
0.761208	0.7425	42	6	1	3	0.852246	2	3	1	0	2	0	0	0
0.271092	0.9009	45	3	1	2	0.566462	0	1	1	0	60	0	0	0
0.264029	1.155	49	6	1	2	0.176025	4	1	1	1	10	0	0	0
0.817973	0.4125	45	6	1	3	0.905726	3	5	0	0	10	0	0	0
0.456497	0.12375	50	8	1	3	0.987858	3	1	0	0	120	0	0	0
0.232745	1.0725	54	5	1	3	0.821175	2	3	1	1	50	0	0	0
0.266005	2.0625	48	6	1	4	0.84172	2	4	1	0	64	0	0	0
0.571303	2.0625	38	6	1	3	0.892648	2	4	1	0	44	0	0	0
0.531879	2.475	45	15	1	3	0.926503	4	1	0	0	20	0	0	1
0.50103	1.65	51	11	0	4	0.8	4	4	1	1	80	0	0	0
0.24313	2.04046	49	6	1	2	0.218508	2	5	1	1	80	0	0	0
0.512243	3.5925	56	12	1	4	0.949181	2	3	0	1	64	0	0	1
0.36628	1.35	48	16	1	4	0.840237	2	3	1	1	80	0	0	0
0.303203	2.475	51	8	1	3	0.941593	3	3	0	1	30	0	0	1
0.515723	0.165	50	6	1	6	0.546357	0	4	1	0	45	0	0	0
0.550131	0.028875	54	15	1	6	0.391691	3	1	1	1	45	0	0	0
0.512341	0.0205	50	10	1	5	0.233579	3	3	1	0	10	0	0	0
0.165885	0.0205	45	6	1	4	0.702256	2	4	1	0	21	0	0	0
0.358984	0.041	54	9	1	3	0.0308293	1	4	1	0	120	0	0	0
0.294303	1.91785	45	8	1	3	0.940101	3	4	0	1	80	0	0	0
0.55212	0.33275	46	10	0	3	0.991331	3	4	0	1	150	0	0	0
0.320026	1.85625	61	6	1	3	0.803077	4	3	1	1	35	0	0	0
0.312481	1.2375	48	5	0	3	0.901782	6	3	1	1	150	0	0	0
0.294461	1.9338	50	9	1	4	0.803558	10	5	1	1	64	0	0	0
0.692577	0.70125	49	8	1	2	0.374067	4	1	1	0	10	0	0	0
0.723125	0.4125	46	16	1	4	0.988449	4	1	1	1	10	0	0	0
0.282608	3.09375	37	9	1	1	0.421594	5	5	1	0	64	0	0	1
0.515553	1.05187	52	6	1	2	0.866799	1	1	1	0	150	0	0	0
0.301587	1.2375	54	6	1	3	0.853684	3	2	1	0	30	0	0	0
0.298765	1.2375	41	6	1	3	0.948086	6	2	1	1	22	0	0	0
0.294251	0.99	45	8	1	3	0.975256	2	2	1	1	135	0	0	0
0.50692	2.0625	58	6	1	3	0.874525	1	4	0	0	64	0	0	0
0.542619	2.8875	46	6	1	3	0.85539	2	4	1	0	64	0	0	1
0.458645	0.3	52	8	1	4	0.987785	2	3	1	0	80	0	0	0
0.523077	2.07	67	16	0	3	0.778212	2	1	0	1	120	0	0	0
0.306862	0.825	59	12	1	4	0.870993	6	3	0	1	68	0	0	0
0.29569	1.2375	45	12	0	5	0.814268	1	3	1	0	64	0	0	0
0.310255	0.825	49	12	1	5	0.889762	2	3	1	0	155	0	0	0
0.271914	1.5675	51	12	1	5	0.771365	7	2	1	0	40	0	0	0
0.229775	0.48	44	8	1	3	0.977064	2	3	1	0	21	0	0	0
0.302167	0.9225	52	7	1	5	0.194107	3	3	1	0	35	0	0	0
0.309021	0.82	50	6	1	5	0.788423	1	3	1	1	25	0	0	0
0.279658	0.9225	36	5	0	3	0.917431	3	3	1	1	64	0	0	0
0.30397	0.4125	48	9	1	6	0.957023	3	3	1	1	15	0	0	0
0.29196	0.45375	32	9	1	6	0.926356	2	3	1	1	10	0	0	0
0.256478	0.97375	49	5	0	3	0.839679	1	3	1	1	6	0	0	0
0.57302	0.33	41	8	1	3	0.960145	4	5	1	1	80	0	0	0
0.384375	0.15	44	5	1	4	0.974841	3	4	1	1	64	0	0	0
0.727264	1.3125	55	12	1	4	0.218695	1	5	1	1	200	0	0	0
0.313644	0.165	55	5	1	3	0.978811	5	3	1	1	8	0	0	0
0.536545	0.825	50	6	1	5	0.977257	0	4	1	0	8	0	0	0
0.353911	1.2675	47	6	1	5	0.696323	3	3	1	1	17	0	0	0
0.386393	0.315	47	7	1	4	0.839031	1	4	0	1	12	0	0	0
0.401559	0.735	45	8	1	3	0.967686	6	5	0	0	60	0	0	0
0.600356	0.105	59	8	1	5	0.967225	6	4	0	0	5	0	0	0
0.479847	0.3675	49	8	1	3	0.946381	3	3	0	1	80	0	0	0
0.564612	0.21	51	8	1	3	0.977502	4	3	0	1	20	0	0	0
0.424408	0.7875	52	15	1	3	0.655238	2	4	1	1	170	0	0	0
0.211635	0.53625	50	6	0	3	0.957999	1	3	1	1	10	0	0	0
0.238629	0.2475	47	8	0	4	0.817025	2	4	0	0	45	0	0	0
0.404556	0.66	43	15	1	5	0.903574	2	4	1	1	0	0	0	0
0.463344	0.825	64	5	1	3	0.927508	8	2	0	1	64	0	0	0
0.229312	0.20625	65	15	1	4	0.307797	4	4	0	1	10	0	0	0
0.284855	0.0825	45	11	0	4	0.733554	6	4	0	0	12	0	0	0
0.714597	1.0725	43	9	1	4	0.259932	5	1	1	1	6	0	0	0
0.398752	4.33125	43	10	1	5	0.910105	2	3	0	1	20	0	0	1
0.427934	2.8896	39	7	1	4	0.871941	1	3	0	0	60	0	0	1
0.347043	2.52	38	9	1	6	0.862755	1	3	1	0	100	0	0	1
0.581073	2.2605	74	6	1	4	0.90305	3	5	1	1	65	0	0	0
0.168453	1.35	54	5	1	4	0.915002	2	3	1	0	120	0	0	0
0.289335	1.68094	50	9	1	4	0.912364	7	1	1	0	200	0	0	0
0.225217	0.936	51	3	1	3	0.887385	3	3	1	1	96	0	0	0
0.793992	0.86625	44	3	1	1	0.933956	1	3	1	1	10	0	0	0
0.422178	1.2375	41	6	1	5	0.972597	1	3	1	0	30	0	0	0
0.275125	0.61875	52	9	0	3	0.618395	1	5	1	1	200	0	0	0
0.257733	4.33125	59	9	1	3	0.877756	3	3	1	1	51	0	0	1
0.729569	1.65	45	6	1	5	0.883652	3	3	0	0	40	0	0	0
0.126087	1.55625	55	3	1	3	0.853225	8	4	1	0	64	0	0	0
0.551161	2.64	56	6	0	2	0.80133	4	5	0	1	35	0	0	1
0.430445	1.65	48	5	1	3	0.965625	1	5	0	0	93	0	0	0
0.551923	0.7425	48	6	1	4	0.983293	0	5	0	0	50	0	0	0
0.23375	0.82	49	5	1	5	0.894194	6	3	1	1	221	0	0	0
0.352833	2.37889	53	8	1	3	0.850186	6	4	1	1	30	0	0	1
0.324182	0.825	65	5	1	4	0.911728	3	3	1	1	10	0	0	0
0.40374	0.222	57	5	1	3	0.98274	3	4	1	1	10	0	0	0
0.378324	0.37125	43	0	1	4	0.963679	5	4	1	0	64	0	0	0
0.18756	2.85	55	9	1	4	0.859445	4	1	1	0	0	0	0	1
0.370429	1.0395	54	14	1	3	0.878106	2	5	1	1	15	0	0	0
0.245622	0.825	44	5	1	3	0.937947	3	3	1	1	20	0	0	0
0.118481	0.33	49	5	1	2	0.759931	3	2	1	0	15	0	0	0
0.381497	1.85625	40	0	1	4	0.957524	4	4	1	0	64	0	0	0
0.297852	0.779625	55	5	1	4	0.885391	1	3	1	1	25	0	0	0
0.35164	1.2375	40	9	1	4	0.913065	1	4	1	0	64	0	0	0
0.344234	1.2375	50	6	1	3	0.973061	2	4	1	1	17	0	0	0
0.268768	0.825	49	6	1	3	0.904099	2	4	1	1	80	0	0	0
0.374237	0.70125	45	3	1	4	0.956038	6	3	1	1	82.8	0	0	0
0.158943	2.8875	45	9	0	4	0.437008	1	4	1	0	200	0	0	1
0.153395	0.825	60	6	1	5	0.773663	2	3	0	1	51	0	0	0
0.296674	4.66125	57	6	1	2	0.831488	2	4	1	0	64	0	0	1
0.272824	0.957	56	3	1	2	0.954335	2	4	1	1	64	0	0	0
0.302304	0.78375	51	6	1	2	0.984806	5	4	1	1	150	0	0	0
0.938388	9.1575	50	0	1	2	0.843348	2	4	1	0	270	0	0	1
0.24842	0.99	38	12	1	3	0.790924	1	4	1	0	64	0	0	0
0.580781	0.4125	57	6	1	3	0.951351	0	1	0	1	30	0	0	0
0.267239	0.4125	45	12	1	5	0.747226	7	1	0	1	80	0	0	0
0.216257	3.3	40	6	1	6	0.644484	6	5	1	0	21	0	0	1
0.337765	1.815	43	6	1	4	0.914675	6	4	0	0	50	0	0	0
0.346994	0.99	49	5	1	4	0.973607	3	3	0	1	10	0	0	0
0.319642	0.64875	53	10	1	4	0.971356	1	3	1	1	35	0	0	0
0.395118	0.70875	35	10	1	4	0.980839	9	3	1	0	200	0	0	0
0.565191	2.6732	48	9	1	4	0.268444	1	4	1	1	64	0	0	1
0.419023	0.0205	43	6	0	6	0.309545	7	4	1	1	44	0	0	0
0.187218	0.01176	53	9	1	5	0.896924	6	1	1	0	21	0	0	0
0.390679	2.1	50	12	0	3	0.777058	3	2	1	1	5	0	0	0
0.833587	3.97495	55	9	1	3	0.905302	6	4	1	1	30	0	0	1
0.796694	2.604	48	9	1	2	0.972785	1	4	1	0	35	0	0	1
0.204296	1.218	46	8	1	3	0.384323	1	3	1	1	100	0	0	0
0.35041	2.05	50	8	1	4	0.886174	4	3	1	1	50	0	0	0
0.567585	0.42	54	9	1	3	0.972368	3	4	1	0	150	0	0	0
0.621518	1.68	44	9	1	2	0.964765	3	4	1	1	25	0	0	0
0.472383	1.68	48	12	1	3	0.273723	6	4	1	0	55	0	0	0
0.339887	1.974	45	9	1	4	0.456955	7	3	1	0	1	0	0	0
0.887767	5.32437	57	8	1	4	0.619289	4	3	1	0	50	0	0	1
0.590771	4.07253	51	9	1	3	0.883684	6	4	1	0	64	0	0	1
0.743213	3.8304	52	12	1	6	0.958216	5	4	0	0	100	0	0	1
0.40866	3.2226	46	9	1	2	0.974788	1	4	1	1	44	0	0	1
0.189572	0.3582	48	9	1	3	0.436739	4	1	1	0	21	0	1	0
0.661071	0.3825	57	6	0	1	0.952508	3	2	1	1	10	0	1	0
0.804324	0.18	50	4	1	4	0.906569	2	4	0	1	20	0	1	0
0.301147	0.60165	48	6	1	2	0.575415	4	3	1	0	93	0	1	0
0.312542	0.55845	58	9	1	2	0.888279	3	4	1	1	64	0	1	0
0.354987	0.252	53	9	1	3	0.882431	3	4	1	0	200	0	1	0
0.303962	0.60165	51	9	1	3	0.536916	4	4	1	0	20	0	1	0
0.337531	0.45	54	9	1	4	0.961039	4	4	1	1	30	0	1	0
0.355533	0.225	54	9	1	3	0.951296	2	4	1	1	20	0	1	0
0.313287	0.225	49	7	1	3	0.976244	5	4	1	1	0	0	1	0
0.146406	0.585	54	0	1	2	0.515807	2	4	1	0	120	0	1	0
0.16765	0.5823	52	0	1	2	0.621799	1	2	1	0	14	0	1	0
0.396891	0.45	65	9	1	4	0.981672	3	5	0	1	64	0	1	0
0.353527	0.60165	46	12	1	3	0.696606	2	4	1	0	10	0	1	0
0.651191	0.45	45	6	1	4	0.882631	5	4	0	1	64	0	1	0
0.354461	0.225	41	9	1	3	0.96787	9	4	1	0	80	0	1	0
0.0910094	0.60165	54	6	1	2	0.493371	5	2	1	0	120	0	1	0
0.128902	0.5985	50	3	1	2	0.624674	1	4	1	1	0	0	1	0
0.269079	0.36	48	9	1	2	0.949721	3	3	1	0	70	0	1	0
0.292263	0.36	49	9	1	4	0.961787	1	3	1	1	64	0	1	0
0.234303	0.405	52	12	1	3	0.967087	2	3	1	1	15	0	1	0
0.278527	0.45	54	3	1	2	0.956162	1	4	1	1	20	0	1	0
0.282632	0.36	59	6	1	2	0.975314	2	2	1	1	25	0	1	0
0.283527	0.45	43	9	1	3	0.588608	1	3	1	0	51	0	1	0
0.270541	0.30195	53	9	1	4	0.507663	3	2	0	1	14	0	1	0
0.346828	0.60165	48	11	1	3	0.680174	1	2	1	1	64	0	1	0
0.377514	1.35	53	9	1	3	0.910773	2	3	1	1	64	0	1	0
0.355314	1.35	49	8	1	3	0.855059	1	4	1	0	40	0	1	0
0.298618	0.60165	36	8	1	4	0.964922	8	2	1	1	51	0	1	0
0.390092	1.35	52	9	1	4	0.889353	1	4	1	0	20	0	1	0
0.108825	0.60165	60	0	1	2	0.157712	1	1	1	1	30	0	1	0
0.378248	0.45	53	11	1	4	0.874012	8	4	1	1	35	0	1	0
0.336808	0.45	46	8	1	3	0.963115	6	3	1	1	22	0	1	0
0.357935	0.45	46	9	1	4	0.883562	5	4	1	1	6	0	1	0
0.241244	0.36	39	8	1	3	0.973451	6	4	1	1	80	0	1	0
0.368999	0.36	56	12	1	3	0.856096	3	3	1	1	10	0	1	0
0.306473	0.315	55	5	1	3	0.569751	2	3	1	0	65	0	1	0
0.302327	0.45	52	9	1	3	0.779798	2	2	1	0	170	0	1	0
0.29389	0.3375	48	6	1	3	0.484027	3	4	1	1	80	0	1	0
0.363499	0.28395	55	9	1	3	0.645164	3	2	1	1	10	0	1	0
0.998374	5.4	73	9	1	2	0.812113	2	3	0	1	64	0	1	1
0.860578	4.55	72	6	1	2	0.916863	3	5	0	1	4	0	1	1
0.875648	5.4	65	9	1	2	0.886247	4	4	0	0	64	0	1	1
0.831251	5.4	46	7	1	2	0.909515	1	4	0	1	20	0	1	1
0.161371	2.625	56	13	1	3	0.807056	3	1	1	1	10	0	1	1
0.227395	3.87	41	15	1	3	0.665849	3	5	1	0	150	0	1	1
0.225395	3.0275	68	7	1	4	0.913444	0	5	1	0	64	0	1	1
0.174676	3.85	65	7	1	3	0.838777	3	5	1	0	80	0	1	1
0.293365	2.3625	50	7	1	4	0.939621	3	1	0	0	5	0	1	1
0.236015	3.5	40	8	1	4	0.831213	8	5	1	1	0.3	0	1	1
0.328731	1.77135	50	0	1	4	0.725934	3	3	0	1	20	0	1	0
0.305335	0.04949	45	9	1	3	0.89924	3	5	1	1	40	0	1	0
0.250434	0.147	62	9	1	3	0.428418	4	5	1	1	64	0	1	0
0.342289	0.1715	48	9	1	3	0.740542	4	5	1	0	120	0	1	0
0.374937	0.441	46	8	0	3	0.862595	2	5	1	1	120	0	1	0
0.368885	0.32585	59	8	1	3	0.779202	6	4	1	1	120	0	1	0
0.428559	0.83153	48	3	1	1	0.938281	6	4	1	1	100	0	1	0
0.396361	0.8575	41	8	1	2	0.943953	5	3	1	1	70	0	1	0
0.315563	0.1225	43	8	1	2	0.979878	2	3	1	1	20	0	1	0
0.581526	0.49	55	6	0	2	0.965224	5	3	1	0	150	0	1	0
0.37561	0.365375	45	6	1	4	0.850379	5	1	1	1	64	0	1	0
0.275769	0.485	43	6	1	4	0.787358	2	1	1	1	64	0	1	0
0.296555	0.436	50	6	1	4	0.804511	3	1	1	1	100	0	1	0
0.266677	0.4899	43	9	1	2	0.935092	3	1	1	0	21	0	1	0
0.273399	0.4605	42	6	1	3	0.944715	1	1	1	1	80	0	1	0
0.362028	0.8575	43	9	0	3	0.852389	3	4	1	0	64	0	1	0
0.464699	0.5635	60	0	1	4	0.821156	2	5	1	1	8	0	1	0
0.379899	0.74235	50	1	1	4	0.788641	3	5	0	1	30	0	1	0
0.414025	0.251125	44	6	1	3	0.956549	1	4	1	1	64	0	1	0
0.501031	0.583	61	9	1	4	0.883715	2	3	1	1	100	0	1	0
0.57272	0.735	57	12	0	5	0.677504	2	4	1	1	100	0	1	0
0.667633	0.3251	46	9	1	4	0.988375	3	3	1	0	40	0	1	0
0.522813	1.029	51	14	0	3	0.970595	3	4	1	1	120	0	1	0
0.576313	0.98	47	14	0	3	0.973319	2	4	1	1	64	0	1	0
0.60773	0.49	48	14	0	3	0.978907	3	4	1	1	40	0	1	0
0.67857	0.931	59	14	0	3	0.971556	0	4	1	1	65	0	1	0
0.517262	1.1025	48	10	0	3	0.965224	2	4	1	1	40	0	1	0
0.682935	0.931	45	14	0	3	0.971651	6	4	1	1	64	0	1	0
0.600562	0.686	51	14	0	3	0.794097	3	4	1	0	60	0	1	0
0.58558	1.0045	49	14	0	3	0.969379	3	4	1	0	204	0	1	0
0.804795	0.49	50	12	1	3	0.976766	1	4	1	1	20	0	1	0
0.703359	0.735	32	11	0	2	0.864256	4	4	1	1	1	0	1	0
0.38271	0.7546	44	9	1	3	0.970368	7	4	1	1	35	0	1	0
0.725381	0.0539	48	5	1	4	0.903785	5	4	0	0	64	0	1	0
0.633418	0.3675	20	1	1	3	0.983338	5	4	1	0	1	0	1	0
0.459867	0.49	49	11	1	4	0.502699	5	4	1	1	1	0	1	0
0.370222	1.127	45	5	0	3	0.590958	7	4	1	1	35	0	1	0
0.689935	0.049	55	12	1	2	0.99563	8	3	1	1	64	0	1	0
0.703397	0.0356	51	1	1	5	0.920511	8	3	1	1	64	0	1	0
0.497152	0.2894	50	8	1	4	0.881467	6	3	1	1	20	0	1	0
0.426528	0.49	57	6	1	4	0.771533	7	3	1	1	20	0	1	0
0.283593	0.606375	36	7	1	4	0.57733	1	4	1	0	60	0	1	0
0.245925	0.168	53	10	0	4	0.541715	0	4	1	1	64	0	1	0
0.150353	0.1617	54	4	1	2	0.175214	6	3	1	1	120	0	1	0
0.175895	0.317	74	7	1	5	0.154002	0	3	1	1	3	0	1	0
0.211019	0.2205	47	6	0	5	0.55953	10	4	1	1	30	0	1	0
0.407905	0.7595	44	9	0	6	0.73467	1	3	1	1	200	0	1	0
0.354267	0.245	50	12	0	4	0.986123	2	3	1	1	86	0	1	0
0.426887	0.73059	47	9	1	4	0.78776	10	3	1	0	20	0	1	0
0.341691	1.18825	41	8	1	5	0.82351	1	4	1	0	10	0	1	0
0.439136	1.10177	61	5	1	3	0.54933	4	4	1	0	20	0	1	0
0.583586	0.25725	49	12	1	3	0.84594	3	2	1	1	64	0	1	0
0.832339	0.25725	72	9	1	3	0.988212	3	5	1	0	64	0	1	0
0.467636	0.0245	44	9	1	4	0.168728	1	3	1	1	64	0	1	0
0.411694	0.06615	41	6	0	4	0.247097	8	2	1	1	64	0	1	0
0.479803	0.0735	57	6	1	4	0.184391	6	5	1	1	100	0	1	0
0.819911	0.0441	53	2	1	2	0.614795	8	4	1	1	13.3	0	1	0
0.608368	0.03675	52	3	0	3	0.696887	2	3	0	0	0	0	1	0
0.436125	0.13132	50	7	1	3	0.264236	3	3	1	1	10	0	1	0
0.487446	0.1225	47	9	1	4	0.611451	0	3	1	0	100	0	1	0
0.785645	0.294	49	8	0	3	0.570382	1	4	1	1	0	0	1	0
0.549876	0.3675	47	11	1	3	0.703232	5	3	1	1	64	0	1	0
0.304041	0.296	42	6	0	6	0.304273	2	3	1	1	300	0	1	0
0.236512	0.1715	58	5	0	5	0.177011	2	3	0	0	93	0	1	0
0.295107	0.2401	42	12	0	4	0.482805	14	3	1	0	30	0	1	0
0.37071	0.428575	47	8	0	6	0.158252	5	4	1	1	10	0	1	0
0.339495	0.379995	57	9	1	2	0.972076	0	3	1	0	27	0	1	0
0.274921	0.530425	49	8	1	5	0.830002	2	2	1	0	64	0	1	0
0.226301	0.8675	44	4	0	3	0.626969	4	4	1	1	100	0	1	0
0.246472	0.145	42	6	1	2	0.731547	7	2	1	1	53	0	1	0
0.3366	0.8555	56	9	0	4	0.549888	4	3	1	1	35	0	1	0
0.327173	0.049	46	12	0	3	0.331587	3	1	1	1	50	0	1	0
0.308276	0.01323	52	12	1	3	0.236854	9	5	1	0	150	0	1	0
0.150367	0.0198	56	5	0	2	0.993544	6	1	1	0	20	0	1	0
0.260888	0.98	53	13	1	2	0.513954	3	4	1	1	60	0	1	0
0.211486	0.735	56	9	0	4	0.712993	5	4	1	0	100	0	1	0
0.318543	1.19	60	5	1	4	0.716411	1	4	1	1	2	0	1	0
0.855867	0.49	53	9	1	3	0.950804	2	4	1	1	20	0	1	0
0.34473	2.935	62	17	1	2	0.895085	3	5	0	1	10	0	1	1
0.313436	1.9224	48	9	1	3	0.647817	5	3	0	0	0	0	1	0
0.274053	2.136	45	9	1	3	0.665128	7	3	0	0	64	0	1	0
0.225055	1.602	53	12	1	3	0.397614	10	3	1	0	30	0	1	0
0.120936	1.5286	49	6	1	2	0.695109	5	2	1	0	30	0	1	0
0.139847	1.0514	50	6	1	4	0.314152	2	4	1	0	200	0	1	0
0.200482	2.09949	55	0	1	4	0.518757	2	4	1	1	0	0	1	0
0.421855	1.71127	51	0	1	5	0.612596	7	4	1	0	55	0	1	0
0.15041	1.4418	43	9	1	6	0.563845	4	2	0	0	25	0	1	0
0.228931	4.272	40	12	1	3	0.553818	1	5	1	0	27	0	1	1
0.530349	2.136	43	12	1	3	0.838537	3	3	1	0	30	0	1	0
0.244504	3.41974	46	5	0	2	0.832937	1	3	1	0	135	0	1	1
0.234717	2.403	85	5	1	3	0.657002	2	3	1	1	60	0	1	1
0.269045	1.60215	41	8	1	2	0.503402	2	4	1	0	200	0	1	0
0.282611	1.602	61	11	1	4	0.918274	1	4	1	1	40	0	1	0
0.443256	1.91172	59	5	1	4	0.898318	1	4	1	0	64	0	1	0
0.354749	2.0559	44	13	0	5	0.950915	8	4	1	1	100	0	1	0
0.36256	1.602	53	9	1	2	0.898299	2	4	1	1	64	0	1	0
0.384898	1.1958	47	9	1	4	0.841031	6	1	1	0	50	0	1	0
0.250158	0.63	35	9	1	4	0.712544	1	3	1	0	35	0	1	0
0.434211	1.5755	70	7	1	4	0.465015	2	3	1	1	20	0	1	0
0.234695	2	50	9	0	6	0.308943	3	3	1	1	30	0	1	0
0.640683	2.175	46	9	1	5	0.858402	11	3	1	1	50	0	1	0
0.0934286	2	27	15	0	5	0.104274	4	1	1	0	50	0	1	0
0.379888	1.8125	59	9	1	5	0.858482	5	4	1	1	64	0	1	0
0.147972	2	47	8	1	1	0.443038	3	3	1	1	30	0	1	0
0.28388	4.4	52	9	0	5	0.686285	1	3	1	0	30	0	1	1
0.453047	1.8	44	8	1	4	0.851747	6	3	1	1	64	0	1	0
0.995432	6	46	9	0	2	0.828722	2	5	1	1	6	0	1	1
0.372713	1.98614	47	3	1	4	0.748662	1	3	1	1	25	0	1	0
0.297732	1.28651	47	3	1	3	0.921479	4	3	1	0	100	0	1	0
0.578946	0.79895	55	4	1	5	0.952109	5	3	1	1	64	0	1	0
0.240181	2.8533	61	3	1	4	0.90111	2	3	1	1	60	0	1	1
0.758792	1.98976	50	4	1	2	0.970862	7	3	1	1	120	0	1	0

## Sheet: Indicator code description
y	Pastoral production efficiency
x1	The total amount of compensation
x2	The age of the head of the household
x3	the years of education of the head of the household
x4	Whether the head of the household has been trained in ranching technology
x5	The size of the household
x6	The proportion of income from ranching
x7	The number of herding machines
x8	Evaluation of socialized services in animal husbandry
x9	Whether pastureland is rented
x10	Whether the head of the household has animal husbandry insurance
x11	Distance to livestock exchange
x12	Area dummy variable 1
x13	Area dummy variable 2
treated	Group codes using the propensity score matching method
